# Supplementary material for: Combating viral contaminants in CHO cells by engineering innate immunity
Source: Sci Rep. 2019 Jun 20;9:8827. doi: 10.1038/s41598-019-45126-x (PMC6586939; doi:10.1038/s41598-019-45126-x)
Supplement: Supplementary file 2 — Additional file 2 [file 41598_2019_45126_MOESM2_ESM.xlsx]

## Sheet: Hallmark
Virus	Description	setSize	EnrichmentScore	NES	pvalue	p.adjust	qvalues	rank	leading_edge			core_enrichment
									Tags	List	Signal
VSV	HALLMARK_EPITHELIAL_MESENCHYMAL_TRANSITION	39	0.404822	2.22973	0.00148588	0.00607903	0.00213299	82	0.26	0.09	0.24	TNFAIP3/GADD45B/JUN/CXCL1/IL6/FN1/LRP1/SPP1/MMP3/IGFBP4
	HALLMARK_G2M_CHECKPOINT	37	-0.506078	-3.21943	0.003003	0.00607903	0.00213299	193	0.65	0.2	0.54	RPA2/KPNA2/SQLE/CDK1/NDC80/TTK/NEK2/AMD1/CCNF/AURKB/ORC5/CKS2/H2AFX/KIF2C/CCNA2/NUSAP1/TOP2A/MAD2L1/CENPA/INCENP/UBE2C/CDC25B/KIF11
	HALLMARK_E2F_TARGETS	39	-0.445903	-2.86012	0.00303951	0.00607903	0.00213299	238	0.64	0.25	0.5	DLGAP5/GINS4/SPC25/PLK1/RPA2/KPNA2/CDK1/AURKB/CKS2/HMGB2/H2AFX/GINS3/DCLRE1B/CDCA8/MXD3/MELK/KIF2C/TOP2A/MAD2L1/LUC7L3/ASF1B/PNN/UBE2T/CDC25B
	HALLMARK_OXIDATIVE_PHOSPHORYLATION	51	0.307523	1.85059	0.0100865	0.0151297	0.00530866	783	0.98	0.82	0.19	NDUFA3/UQCRB/BAX/ATP5D/MRPL34/NDUFA1/HADHA/ATP5J2/ATP5E/POLR2F/COX5A/ATP5G3/UQCRQ/CPT1A/NDUFB5/UQCR11/ACAT1/COX8A/ATP5G1/ATP5A1/HSD17B10/ACAA1/NDUFV2/GOT2/MDH2/ETFA/MRPS15/NDUFB2/ATP6V1D/TIMM13/ACO2/ISCU/SDHA/COX5B/COX4I1/NDUFB8/NDUFA7/ATP6V0B/SUCLG1/GPX4/ATP5H/CYB5A/CYCS/COX7B/ATP5O/ATP6AP1/COX7A2/ATP5I/TCIRG1
EMCV	HALLMARK_G2M_CHECKPOINT	60	0.434214	2.63747	0.00166667	0.00894855	0.00470976	383	0.55	0.23	0.44	MKI67/CCNB2/CENPF/CDKN3/PLK1/UBE2C/DTYMK/MYBL2/MAD2L1/ESPL1/PTTG1/STMN1/CKS2/POLE/PBK/TPX2/CDC20/E2F1/H2AFZ/MCM2/UBE2S/CCNA2/CCNF/NEK2/MCM5/BIRC5/CDKN2C/RAD21/CDC25A/CBX1/SMC4/CENPE/CCND1
	HALLMARK_E2F_TARGETS	66	0.499977	3.14929	0.00167224	0.00894855	0.00470976	419	0.62	0.25	0.48	MKI67/CCNB2/TK1/TCF19/HMGB2/CDKN3/POLD1/PLK1/RPA3/SPAG5/CDCA3/MYBL2/DUT/MAD2L1/ESPL1/CENPM/CBX5/PTTG1/STMN1/CKS2/POLE/DEPDC1/CDC20/H2AFZ/MCM2/UBE2S/TUBG1/MCM5/SPC24/BIRC5/CDKN2C/RAD21/DLGAP5/CDC25A/NCAPD2/RFC2/SMC4/CENPE/LIG1/TIMELESS/DEK
	HALLMARK_MITOTIC_SPINDLE	47	0.497282	2.81143	0.00167785	0.00894855	0.00470976	382	0.6	0.23	0.47	DYNC1H1/DST/PCNT/CCNB2/CENPF/SPTBN1/PLK1/SPTAN1/FLNA/ESPL1/ALMS1/CNTRL/ANLN/TPX2/FLNB/AKAP13/ECT2/ACTN4/NEK2/BIRC5/MYH9/DLGAP5/MYO9B/RALBP1/MYH10/MAP3K11/SMC4/CENPE
	HALLMARK_UNFOLDED_PROTEIN_RESPONSE	31	-0.448011	-2.31129	0.00477327	0.0131363	0.00691384	780	0.9	0.47	0.49	PDIA6/ATF4/IARS/SLC7A5/MTHFD2/EIF4A2/PARN/EIF4EBP1/FUS/DKC1/NPM1/EIF2S1/SLC1A4/NOP14/XPOT/GEMIN4/HSPA9/TARS/EXOC2/DDIT4/DDX10/CCL2/NOP56/STC2/CHAC1/VEGFA/ATF3
	HALLMARK_P53_PATHWAY	36	-0.354417	-1.93911	0.00486618	0.0131363	0.00691384	166	0.31	0.1	0.28	SLC3A2/LIF/AEN/DDIT3/HIST1H1C/TRIB3/TSC22D1/GADD45A/ATF3/PLK2
	HALLMARK_TNFA_SIGNALING_VIA_NFKB	47	-0.360562	-2.16498	0.00492611	0.0131363	0.00691384	288	0.47	0.17	0.4	RHOB/BTG1/IL6ST/NFIL3/EGR1/LIF/CCL2/SGK1/BHLHE40/GEM/IER2/FOSL1/NR4A1/EGR2/TSC22D1/VEGFA/AREG/PHLDA1/GADD45A/ATF3/PLK2
	HALLMARK_EPITHELIAL_MESENCHYMAL_TRANSITION	41	0.358191	1.94694	0.0085034	0.0194363	0.0102297	200	0.29	0.12	0.26	CXCL1/GADD45B/LRP1/DST/GPC1/COL12A1/FLNA/IGFBP4/LGALS1/TNFAIP3/TIMP1/CYR61
	HALLMARK_OXIDATIVE_PHOSPHORYLATION	54	0.298202	1.75081	0.0150754	0.0301508	0.0158688	868	0.8	0.52	0.39	MRPL34/COX7A2/IDH2/ATP5I/MRPS12/NDUFA3/NDUFB5/MRPS15/CPT1A/ATP5D/ATP6V0B/COX5A/NDUFA4/CYB5A/NDUFS8/UQCRH/ATP5J2/TIMM13/POLR2F/SDHD/ATP5G3/NDUFA7/ACO2/UQCR10/GPI/SLC25A5/GOT2/HADHA/ATP6V0C/GPX4/COX7B/COX4I1/ATP5H/MDH2/MFN2/COX6A1/ATP5A1/ATP5B/ATP5L/ATP5E/ATP5J/CYB5R3/LDHA
REO	HALLMARK_MYC_TARGETS_V1	145	0.399006	2.02397	0.00119048	0.00904692	0.00354347	2300	0.58	0.38	0.37	HSPE1/PTGES3/HSPD1/TRA2B/HSP90AB1/EIF4E/EIF3J/DUT/SRSF3/CCT4/CCT2/PCBP1/PSMA6/DHX15/MRPS18B/PSMA1/NPM1/ETF1/MYC/RANBP1/UBE2E1/TARDBP/GSPT1/KARS/CCT7/DDX18/SRSF7/XPO1/GNL3/EIF1AX/SRSF2/PSMD14/EIF3D/UBE2L3/RSL1D1/POLE3/CCT3/TCP1/SNRPB2/SNRPA1/MCM2/MAD2L1/RAN/HPRT1/HNRNPD/IFRD1/HDAC2/PSMA2/YWHAE/SNRPD1/SNRPG/TYMS/SSB/EIF2S2/HNRNPA2B1/KPNA2/SRSF1/NDUFAB1/TFDP1/PSMD7/RRP9/PA2G4/H2AFZ/CNBP/EIF2S1/PSMB2…
	HALLMARK_TNFA_SIGNALING_VIA_NFKB	117	0.592009	2.89075	0.00121507	0.00904692	0.00354347	719	0.44	0.12	0.4	IFIT2/CXCL10/CXCL11/DDX58/CSF2/GADD45B/IL6/IFIH1/JUN/TNFAIP3/CCNL1/HES1/TRAF1/HBEGF/LIF/TAP1/GEM/DUSP1/TIPARP/ZC3H12A/F3/GCH1/DNAJB4/RCAN1/MCL1/AREG/KLF6/FOSL1/ZBTB10/TLR2/NFIL3/KLF10/REL/MAFF/NFKBIA/ATF3/MXD1/ID2/PTGS2/B4GALT5/IER5/NR4A1/IL15RA/GFPT2/NFKB1/YRDC/RIPK2/PDE4B/MYC/DUSP5/PPP1R15A/F2RL1
	HALLMARK_INTERFERON_GAMMA_RESPONSE	104	0.796434	3.77694	0.00125471	0.00904692	0.00354347	666	0.64	0.11	0.58	ISG15/USP18/IFIT2/DDX60/MX1/IFI44/IRF7/OASL/HERC6/UBE2L6/CXCL10/TXNIP/CXCL11/IRF9/DHX58/ISG20/GBP6/PARP12/DDX58/TRIM21/EIF2AK2/SP110/XAF1/SAMHD1/TNFSF10/NLRC5/IL6/ADAR/IFIH1/PSMB10/TNFAIP3/STAT2/RNF213/TRIM25/NMI/STAT1/BATF2/BST2/TAP1/TRAFD1/PSMB8/IL15/CXCL9/PML/OGFR/ZNFX1/GCH1/IFITM3/B2M/PELI1/NFKBIA/LGALS3BP/TRIM26/ARL4A/PTGS2/PSMB9/PSMA3/IL15RA/SOCS1/NFKB1/CASP7/RIPK2/LATS2/IRF2/CASP8/PSME1/PD…
	HALLMARK_INFLAMMATORY_RESPONSE	78	0.537311	2.42916	0.00128041	0.00904692	0.00354347	743	0.4	0.12	0.35	IRF7/CXCL10/CXCL11/EIF2AK2/TNFSF10/IL6/SGMS2/NMI/HBEGF/LIF/BST2/IL15/CXCL9/F3/PVR/GCH1/KLF6/ATP2C1/TLR2/NFKBIA/MXD1/TLR3/IL15RA/NFKB1/GPR132/RIPK2/SLC11A2/PDE4B/MYC/AHR/CSF3
	HALLMARK_INTERFERON_ALPHA_RESPONSE	65	0.842057	3.68062	0.0013089	0.00904692	0.00354347	466	0.69	0.08	0.65	ISG15/USP18/IFIT2/DDX60/MX1/IFI44/IRF7/OASL/HERC6/OAS1/UBE2L6/CXCL10/TXNIP/CXCL11/IRF9/DHX58/ISG20/UBA7/PARP12/PARP9/TRIM21/EIF2AK2/GBP2/SP110/SAMD9/ADAR/IFIH1/STAT2/TRIM25/NMI/FAM46A/BATF2/BST2/TAP1/TRAFD1/PSMB8/IL15/OGFR/IFITM3/B2M/LGALS3BP/TRIM26/PSMB9/PSMA3/TRIM5
	HALLMARK_ALLOGRAFT_REJECTION	61	0.585847	2.51686	0.0013245	0.00904692	0.00354347	1051	0.51	0.17	0.42	IRF7/C2/GBP2/IL6/PSMB10/STAT1/LIF/TAP1/IL15/CXCL9/ETS1/B2M/TLR2/TLR3/CD28/EIF3J/FYB/SOCS1/IL11/MAP3K7/RIPK2/CSK/NPM1/HLA-A/EIF3A/SOCS5/TRAF2/UBE2N/CD47/IL18/EIF3D
	HALLMARK_IL6_JAK_STAT3_SIGNALING	37	0.622423	2.38335	0.00147275	0.00904692	0.00354347	548	0.35	0.09	0.32	CXCL10/CXCL11/IRF9/CSF2/IL6/JUN/STAT2/STAT1/CXCL9/TNFRSF12A/TLR2/IL15RA/SOCS1
	HALLMARK_BILE_ACID_METABOLISM	41	-0.502876	-2.44096	0.00321543	0.017283	0.00676933	1553	0.61	0.26	0.46	HACL1/CROT/ABCD3/PFKM/HSD3B7/ALDH9A1/PEX26/HAO1/FADS1/ABCD2/NPC1/CYP46A1/AMACR/HSD17B11/ABCA2/ABCA5/DHCR24/NUDT12/PEX11A/ACSL1/IDH1/SLC22A18/ABCG4/ABCA1
	HALLMARK_APICAL_JUNCTION	77	-0.364649	-2.10264	0.00438596	0.0191111	0.00748538	1693	0.49	0.28	0.36	CNN2/LAYN/ADAM9/CERCAM/NLGN2/EXOC4/VCAM1/LIMA1/PIK3R3/MYH10/ICAM4/COL17A1/EVL/VCAN/CDSN/ACTG1/CRAT/CNTN1/PKD1/NRAP/TMEM8B/INSIG1/ICAM5/ADAM15/ITGB4/RHOF/ADAM23/FBN1/CLDN15/ITGA3/JUP/COL16A1/THBS3/ARHGEF6/MMP9/MYL9/LAMA3
	HALLMARK_GLYCOLYSIS	89	-0.292067	-1.73242	0.00465116	0.0191111	0.00748538	1512	0.44	0.25	0.33	XYLT2/NOL3/COL5A1/EXT2/SRD5A3/MXI1/SDC1/EFNA3/QSOX1/VCAN/NDUFV3/ALDH9A1/PLOD1/GLCE/FAM162A/IDUA/IER3/GALK1/GMPPA/PYGB/PC/AGL/B3GALT6/HK2/SLC37A4/GUSB/GPC1/CAPN5/VEGFA/PYGL/PHKA2/IDH1/MERTK/MPI/VLDLR/GYS1/DDIT4/STC2
	HALLMARK_APOPTOSIS	81	0.407346	1.8571	0.00508259	0.0191111	0.00748538	317	0.2	0.05	0.19	TXNIP/ISG20/TNFSF10/GADD45B/IL6/DNAJA1/JUN/HSPB1/SMAD7/TAP1/BIK/GCH1/TNFRSF12A/IFITM3/MCL1/ATF3
	HALLMARK_KRAS_SIGNALING_UP	60	0.418083	1.78963	0.00533333	0.0191111	0.00748538	893	0.32	0.15	0.27	CXCL10/CSF2/TNFAIP3/TRAF1/HBEGF/LIF/PTBP2/PSMB8/ETS1/NGF/PLEK2/ID2/PTGS2/GFPT2/YRDC/PPP1R15A/F2RL1/SPRY2/MMP10
	HALLMARK_EPITHELIAL_MESENCHYMAL_TRANSITION	86	-0.269065	-1.58584	0.00921659	0.0304856	0.0119405	600	0.28	0.1	0.26	COL7A1/ITGAV/SERPINE1/LAMC1/MEST/DAB2/GPC1/FBN1/VEGFA/COL6A2/FLNA/FN1/COL16A1/SPP1/PDGFRB/POSTN/THBS1/COL3A1/MMP14/TGM2/TGFBR3/MYL9/LAMA3

## Sheet: Reactome
Virus	Description	setSize	EnrichmentScore	NES	pvalue	p.adjust	qvalues	rank	leading_edge			core_enrichment
									Tags	List	Signal
VSV	REACTOME_IMMUNE_SYSTEM	80	0.292326	1.99206	0.00138889	0.0149188	0.00805862	2	0.01	0	0.01
	REACTOME_CELL_CYCLE_MITOTIC	54	-0.327472	-2.43882	0.003367	0.0149188	0.00805862	200	0.46	0.21	0.39	PLK1/RPA2/CDK1/TUBB4B/CENPJ/CEP57/CENPT/NDC80/NUP43/NEK2/AURKB/ORC5/CENPO/NUF2/CDCA8/KIF2C/CCNA2/CCNB1/MAD2L1/DSN1/CENPA/INCENP/UBE2C/CDC25B
	REACTOME_CELL_CYCLE	57	-0.31585	-2.42234	0.00344828	0.0149188	0.00805862	200	0.46	0.21	0.38	PLK1/RPA2/CDK1/TUBB4B/CENPJ/CEP57/CENPT/NDC80/NUP43/NEK2/AURKB/ORC5/CENPO/NUF2/H2AFX/CDCA8/KIF2C/CCNA2/CCNB1/MAD2L1/DSN1/CENPA/INCENP/UBE2C/CDC25B
	REACTOME_DNA_REPLICATION	37	-0.318494	-1.99975	0.00673401	0.0220122	0.0118903	213	0.49	0.22	0.39	SPC25/PLK1/RPA2/CENPT/NDC80/NUP43/AURKB/ORC5/CENPO/NUF2/CDCA8/KIF2C/CCNA2/MAD2L1/DSN1/CENPA/INCENP
	REACTOME_TRANSLATION	49	0.314286	1.85795	0.00994318	0.0289938	0.0156615	1	0.43	0	0.45	RPS19/RPL18/RPL38/EIF4G1/RPL37A/RPN2/RPL14/EIF3I/RPS11/RPS7/RPN1/SEC61G/RPL37/RPS16/RPS24/RPL34/RPS15/RPS17/RPS8/RPL27A
	REACTOME_SRP_DEPENDENT_COTRANSLATIONAL_PROTEIN_TARGETING_TO_MEMBRANE	45	0.31291	1.81141	0.01	0.0289938	0.0156615	673	1	0.7	0.31	RPS21/SEC11C/RPS9/SEC61B/RPS2/RPL22/RPS28/RPS12/RPLP2/RPL41/RPSA/RPS10/RPL28/RPS20/RPS23/RPL23A/RPS5/RPL35A/SSR4/RPLP0/DDOST/RPS18/RPL13/RPL19/RPL29/RPS14/RPS29/RPS19/RPL18/RPL38/RPL37A/RPN2/RPL14/RPS11/RPS7/RPN1/SEC61G/RPL37/RPS16/RPS24/RPL34/RPS15/RPS17/RPS8/RPL27A
	REACTOME_MITOTIC_M_M_G1_PHASES	35	-0.303493	-1.87874	0.0127796	0.0349999	0.0189057	200	0.46	0.21	0.38	PLK1/RPA2/CENPT/NDC80/NUP43/AURKB/ORC5/CENPO/NUF2/CDCA8/KIF2C/MAD2L1/DSN1/CENPA/INCENP
	REACTOME_3_UTR_MEDIATED_TRANSLATIONAL_REGULATION	42	0.311887	1.77023	0.0142653	0.0380409	0.0205484	673	1	0.7	0.31	RPS21/RPS9/RPS2/RPL22/RPS28/RPS12/RPLP2/RPL41/RPSA/RPS10/RPL28/RPS20/RPS23/RPL23A/RPS5/RPL35A/EIF1AX/RPLP0/RPS18/RPL13/RPL19/RPL29/EIF3H/RPS14/RPS29/RPS19/RPL18/RPL38/EIF4G1/RPL37A/RPL14/EIF3I/RPS11/RPS7/RPL37/RPS16/RPS24/RPL34/RPS15/RPS17/RPS8/RPL27A
EMCV	REACTOME_CELL_CYCLE	79	0.467364	3.12862	0.00172117	0.0104804	0.00583803	484	0.63	0.29	0.47	DYNC1H1/SYNE2/PCNT/CCNB2/SYNE1/POLD1/PLK1/RPA3/TYMS/UBE2C/MYBL2/PMF1/CDKN2D/MAD2L1/ALMS1/CENPM/PTTG1/AKAP9/CNTRL/POLE/CDC20/E2F1/KIF20A/H2AFZ/MCM2/CCNA2/TUBG1/PSMB10/NEK2/MCM5/PPP2R5D/SPC24/BIRC5/CDKN2C/RAD21/CDC25A/TUBB4B/RFC2/ACTR1A/CCND1/LIG1/NUDC/SUN2/PSMB9/CCND3/CETN2/PRKACA/CCNB1/POLD2/ANAPC11
	REACTOME_CELL_CYCLE_MITOTIC	70	0.476082	3.08026	0.0017301	0.0104804	0.00583803	484	0.66	0.29	0.49	DYNC1H1/PCNT/CCNB2/POLD1/PLK1/RPA3/TYMS/UBE2C/MYBL2/PMF1/CDKN2D/MAD2L1/ALMS1/CENPM/PTTG1/AKAP9/CNTRL/POLE/CDC20/E2F1/KIF20A/MCM2/CCNA2/TUBG1/PSMB10/NEK2/MCM5/PPP2R5D/SPC24/BIRC5/CDKN2C/RAD21/CDC25A/TUBB4B/RFC2/ACTR1A/CCND1/LIG1/NUDC/PSMB9/CCND3/CETN2/PRKACA/CCNB1/POLD2/ANAPC11
	REACTOME_METABOLISM_OF_MRNA	53	0.366377	2.16335	0.00177305	0.0104804	0.00583803	890	0.89	0.53	0.43	ZFP36/RPS28/LSM3/RPS26/SMG5/RPL41/PSMB10/EIF4G1/HSPB1/RPL27A/RPL11/RPL39/RPS2/RPS29/PSMB9/PSMD8/RPL23A/HSPA8/RPS11/SMG1/RPL3/AKT1/RPL34/RPLP1/RPL31/RPS9/RPL23/PSMD2/RPL10/RPL15/RPS17/RPLP2/PSMB2/RPSA/PSMB4/RPL37A/RPL28/PSMA7/RPL14/RPS25/RPL36A/RPL29/RPL37/RPL10A/RPS13/RPL27/RPL8
	REACTOME_DNA_REPLICATION	37	0.442563	2.30535	0.00183824	0.0104804	0.00583803	521	0.68	0.31	0.48	POLD1/PLK1/RPA3/PMF1/MAD2L1/CENPM/POLE/CDC20/E2F1/KIF20A/MCM2/CCNA2/PSMB10/MCM5/PPP2R5D/SPC24/BIRC5/RAD21/RFC2/LIG1/NUDC/PSMB9/POLD2/GMNN/PSMD8
	REACTOME_INFLUENZA_VIRAL_RNA_TRANSCRIPTION_AND_REPLICATION	34	0.475811	2.40111	0.00184843	0.0104804	0.00583803	890	1	0.53	0.48	RPS28/POLR2A/RPS26/RPL41/RPL27A/RPL11/RPL39/RPS2/RPS29/POLR2F/RPL23A/RPS11/RPL3/RPL34/RPLP1/RPL31/RPS9/RPL23/RPL10/RPL15/RPS17/RPLP2/RPSA/RPL37A/RPL28/RPL14/RPS25/RPL36A/RPL29/RPL37/RPL10A/RPS13/RPL27/RPL8
	REACTOME_PEPTIDE_CHAIN_ELONGATION	34	0.475811	2.40111	0.00184843	0.0104804	0.00583803	890	1	0.53	0.48	RPS28/RPS26/EEF2/RPL41/RPL27A/RPL11/RPL39/RPS2/RPS29/RPL23A/RPS11/RPL3/RPL34/RPLP1/RPL31/RPS9/RPL23/EEF1A1/RPL10/RPL15/RPS17/RPLP2/RPSA/RPL37A/RPL28/RPL14/RPS25/RPL36A/RPL29/RPL37/RPL10A/RPS13/RPL27/RPL8
	REACTOME_METABOLISM_OF_RNA	64	0.281723	1.78305	0.0036036	0.0141725	0.00789467	1	0.02	0	0.02
	REACTOME_INFLUENZA_LIFE_CYCLE	40	0.355144	1.90496	0.00361664	0.0141725	0.00789467	890	0.9	0.53	0.43	RPS28/POLR2A/RPS26/RPL41/RPL27A/RPL11/RPL39/RPS2/RPS29/POLR2F/RPL23A/RPS11/RPL3/RPL34/RPLP1/RPL31/RPS9/RPL23/TPR/CALR/RPL10/RPL15/RPS17/RPLP2/RPSA/RPL37A/RPL28/RPL14/RPS25/RPL36A/RPL29/RPL37/RPL10A/RPS13/RPL27/RPL8
	REACTOME_NONSENSE_MEDIATED_DECAY_ENHANCED_BY_THE_EXON_JUNCTION_COMPLEX	38	0.383314	2.01996	0.00361664	0.0141725	0.00789467	890	0.92	0.53	0.44	RPS28/RPS26/SMG5/RPL41/EIF4G1/RPL27A/RPL11/RPL39/RPS2/RPS29/RPL23A/RPS11/SMG1/RPL3/RPL34/RPLP1/RPL31/RPS9/RPL23/RPL10/RPL15/RPS17/RPLP2/RPSA/RPL37A/RPL28/RPL14/RPS25/RPL36A/RPL29/RPL37/RPL10A/RPS13/RPL27/RPL8
	REACTOME_SRP_DEPENDENT_COTRANSLATIONAL_PROTEIN_TARGETING_TO_MEMBRANE	39	0.40296	2.12807	0.00363636	0.0141725	0.00789467	890	0.92	0.53	0.44	RPS28/RPS26/RPL41/SSR2/RPL27A/RPL11/RPL39/RPS2/RPS29/SEC61B/SEC61G/RPL23A/RPS11/RPL3/RPL34/RPLP1/RPL31/RPS9/RPL23/RPL10/RPL15/RPS17/RPLP2/RPSA/RPL37A/RPL28/DDOST/RPL14/RPS25/RPL36A/RPL29/RPL37/RPL10A/RPS13/RPL27/RPL8
	REACTOME_MITOTIC_M_M_G1_PHASES	31	0.437576	2.15992	0.00368324	0.0141725	0.00789467	308	0.52	0.18	0.43	PLK1/RPA3/PMF1/MAD2L1/CENPM/POLE/CDC20/E2F1/KIF20A/MCM2/PSMB10/MCM5/PPP2R5D/SPC24/BIRC5/RAD21
	REACTOME_DEVELOPMENTAL_BIOLOGY	59	0.284026	1.73446	0.0110497	0.0326572	0.0181914	27	0.02	0.02	0.02
	REACTOME_TRANSCRIPTION	33	-0.319617	-1.74307	0.013245	0.0370164	0.0206197	432	0.48	0.26	0.37	RRN3/LSM10/TAF1A/POLR3E/SRSF2/SRSF7/TCEA1/GTF2H2/SRSF3/POLR3F/NFX1/SRSF1/TAF1B/SRSF5/SRSF6
REO	REACTOME_IMMUNE_SYSTEM	392	0.439515	2.50783	0.00105042	0.0112458	0.00721609	809	0.24	0.13	0.23	ISG15/USP18/IFIT2/MX1/GBP5/IRF7/OASL/OAS1/UBE2L6/C2/TXNIP/IRF9/DHX58/ISG20/UBA7/GBP6/DDX58/TRIM21/EIF2AK2/GBP2/XAF1/CSF2/NLRC5/IL6/CTSK/ADAR/IFIH1/PSMB10/JUN/TNFAIP3/STAT2/TRIM25/STAT1/TAP1/PSMB8/AIM2/PSMF1/PML/PVR/UBE2D3/IFITM3/B2M/TLR2/REL/TRAF6/PELI1/ASB3/UBE2B/NFKBIA/HSP90AB1/SKP2/RICTOR/WSB1/EIF4E/TLR3/CD28/RNF138/UBE2V2/FYB/MAP2K4/PSMB9/PPP2CA/PSMA3/SEC24B/NR4A1/CUL5/UBE2G2/PSMD12/PSMA6/SOC…
	REACTOME_CLASS_I_MHC_MEDIATED_ANTIGEN_PROCESSING_PRESENTATION	129	0.447866	2.27163	0.00117371	0.0112458	0.00721609	1279	0.4	0.21	0.32	UBE2L6/UBA7/TRIM21/PSMB10/TAP1/PSMB8/PSMF1/UBE2D3/B2M/ASB3/UBE2B/SKP2/WSB1/RNF138/UBE2V2/PSMB9/PSMA3/SEC24B/CUL5/UBE2G2/PSMD12/PSMA6/SOCS1/RNF25/PSMA1/ASB1/TRIM11/PSME1/ASB7/UBE2E1/ASB6/UBE2F/PSMD6/CBLB/PSME2/HLA-A/PSMA5/UBE2N/PSMD14/SMURF2/RBX1/SPSB4/UBE2L3/UBE2H/UBE2J2/ERAP1/TCEB1/CUL3/UBR4/CUL2/DZIP3
	REACTOME_METABOLISM_OF_RNA	132	0.420285	2.13539	0.00117786	0.0112458	0.00721609	2798	0.73	0.46	0.4	HSPA8/PSMB10/HSPB1/DCP2/PSMB8/PSMF1/EIF4E/XRN1/PPP2R2A/PSMB9/CNOT4/PPP2CA/PSMA3/PSMD12/PSMA6/PSMA1/DCP1A/EXOSC9/PSME1/ETF1/EDC3/NUP153/PSMD6/PSME2/MAGOH/XPO1/PSMA5/UPF2/PSMD14/LSM3/DDX20/SMG6/EXOSC3/NUP85/ZFP36/NUP50/CNOT2/HNRNPD/SMG8/PSMA2/EXOSC4/SNRPD1/SNRPG/ZFP36L1/NUP35/SNRPE/LSM5/SMN1/PSMD4/ELAVL1/PSMB7/EIF4A3/PSMD11/EIF4B/PSMD7/EXOSC2/LSM6/PSMC1/PSMB2/PSMC2/POM121/PSMC6/RANBP2/PSMB3/WDR77/P…
	REACTOME_CYTOKINE_SIGNALING_IN_IMMUNE_SYSTEM	125	0.619693	3.12501	0.00118483	0.0112458	0.00721609	299	0.23	0.05	0.23	ISG15/USP18/IFIT2/MX1/GBP5/IRF7/OASL/OAS1/UBE2L6/IRF9/ISG20/UBA7/GBP6/DDX58/EIF2AK2/GBP2/XAF1/CSF2/IL6/ADAR/STAT2/TRIM25/STAT1/PSMB8/PML/IFITM3/B2M/TRAF6/PELI1
	REACTOME_ANTIGEN_PROCESSING_UBIQUITINATION_PROTEASOME_DEGRADATION	113	0.460684	2.28368	0.0011976	0.0112458	0.00721609	1279	0.41	0.21	0.33	UBE2L6/UBA7/TRIM21/PSMB10/PSMB8/PSMF1/UBE2D3/ASB3/UBE2B/SKP2/WSB1/RNF138/UBE2V2/PSMB9/PSMA3/CUL5/UBE2G2/PSMD12/PSMA6/SOCS1/RNF25/PSMA1/ASB1/TRIM11/PSME1/ASB7/UBE2E1/ASB6/UBE2F/PSMD6/CBLB/PSME2/PSMA5/UBE2N/PSMD14/SMURF2/RBX1/SPSB4/UBE2L3/UBE2H/UBE2J2/TCEB1/CUL3/UBR4/CUL2/DZIP3
	REACTOME_HIV_INFECTION	113	0.411308	2.03892	0.0011976	0.0112458	0.00721609	2460	0.66	0.41	0.4	PSMB10/PSMB8/PSMF1/CCNT2/NMT2/B2M/VPS37B/CD28/PSMB9/PSMA3/CUL5/PSMD12/PSMA6/PSMA1/NPM1/PSME1/NUP153/RANBP1/GTF2H1/PSMD6/VPS37C/CCNT1/PSME2/KPNA1/XPO1/HLA-A/POLR2K/PSMA5/ATP6V1H/GTF2F2/PSMD14/CDK7/RBX1/BANF1/NUP85/TCEB1/SUPT4H1/RNMT/RAN/NUP50/NMT1/TAF9/PSMA2/NUP35/GTF2A2/PSMD4/ELL/PSMB7/PSMD11/PSMD7/RAC1/PSMC1/PSMB2/PSMC2/POM121/PSMC6/RANBP2/PSMB3/FEN1/FYN/GTF2F1/PSMD1/AP1G1/NUP62/CDK9/RANGAP1/PSM…
	REACTOME_DNA_REPLICATION	112	0.403906	1.99527	0.00120337	0.0112458	0.00721609	2695	0.74	0.44	0.42	PSMB10/PSMB8/PSMF1/NUDC/PSMB9/PAFAH1B1/PPP2CA/PSMA3/E2F3/PSMD12/PSMA6/PSMA1/CDC6/PSME1/PRIM2/TAOK1/PSMD6/PPP2CB/PSME2/XPO1/PSMA5/PSMD14/POLD3/NUP85/MCM2/MAD2L1/ORC6/RPA3/ORC4/PRIM1/KIF18A/CENPH/ZWINT/SPC24/PSMA2/FBXO5/GORASP1/PSMD4/PSMB7/PSMD11/NUF2/RFC5/PSMD7/E2F1/AHCTF1/GINS2/DBF4/PSMC1/PSMB2/PSMC2/PSMC6/RANBP2/MCM5/PSMB3/SEC13/FEN1/ORC1/PSMD1/CENPP/NDEL1/RANGAP1/PMF1/MAPRE1/RPA2/SKA2/PSMC3/CDC…
	REACTOME_MITOTIC_M_M_G1_PHASES	105	0.412296	2.0098	0.00120627	0.0112458	0.00721609	2695	0.74	0.44	0.42	PSMB10/PSMB8/PSMF1/NUDC/PSMB9/PAFAH1B1/PPP2CA/PSMA3/E2F3/PSMD12/PSMA6/PSMA1/CDC6/PSME1/PRIM2/TAOK1/PSMD6/PPP2CB/PSME2/XPO1/PSMA5/PSMD14/NUP85/MCM2/MAD2L1/ORC6/RPA3/ORC4/PRIM1/KIF18A/CENPH/ZWINT/SPC24/PSMA2/FBXO5/GORASP1/PSMD4/PSMB7/PSMD11/NUF2/PSMD7/E2F1/AHCTF1/DBF4/PSMC1/PSMB2/PSMC2/PSMC6/RANBP2/MCM5/PSMB3/SEC13/ORC1/PSMD1/CENPP/NDEL1/RANGAP1/PMF1/MAPRE1/RPA2/SKA2/PSMC3/CDC45/CDC7/PSMC4/BUB3/PSM…
	REACTOME_METABOLISM_OF_MRNA	106	0.423983	2.06713	0.00121065	0.0112458	0.00721609	2798	0.73	0.46	0.4	HSPA8/PSMB10/HSPB1/DCP2/PSMB8/PSMF1/EIF4E/XRN1/PPP2R2A/PSMB9/CNOT4/PPP2CA/PSMA3/PSMD12/PSMA6/PSMA1/DCP1A/EXOSC9/PSME1/ETF1/EDC3/PSMD6/PSME2/MAGOH/XPO1/PSMA5/UPF2/PSMD14/LSM3/SMG6/EXOSC3/ZFP36/CNOT2/HNRNPD/SMG8/PSMA2/EXOSC4/ZFP36L1/LSM5/PSMD4/ELAVL1/PSMB7/EIF4A3/PSMD11/EIF4B/PSMD7/EXOSC2/LSM6/PSMC1/PSMB2/PSMC2/PSMC6/PSMB3/PSMD1/RPL17/EIF4A2/RNPS1/SMG1/PSMC3/YWHAB/PSMC4/PSMC5/PSMD8/CNOT7/EIF4G1/EXO…
	REACTOME_MITOTIC_G1_G1_S_PHASES	93	0.416217	1.99879	0.00121951	0.0112458	0.00721609	2459	0.69	0.4	0.42	PSMB10/PSMB8/PSMF1/SKP2/PPP2R2A/CCNE2/PSMB9/PPP2CA/PSMA3/E2F3/CCNE1/PSMD12/PSMA6/PSMA1/CDC6/PSME1/MYC/MYBL2/PRIM2/LIN52/PSMD6/CDC25A/PPP2CB/PSME2/PSMA5/PSMD14/CDK7/LIN54/DHFR/MCM2/ORC6/RPA3/ORC4/PRIM1/PSMA2/LIN37/LIN9/TYMS/FBXO5/PSMD4/PSMB7/PSMD11/TFDP1/PSMD7/E2F1/DBF4/PSMC1/PSMB2/PSMC2/PSMC6/MCM5/PSMB3/ORC1/PSMD1/RPA2/DYRK1A/WEE1/PSMC3/CDC45/CDC7/PSMC4/PSMC5/MNAT1/PSMD8
	REACTOME_INNATE_IMMUNE_SYSTEM	101	0.517585	2.50236	0.0012285	0.0112458	0.00721609	839	0.34	0.14	0.3	ISG15/IRF7/UBE2L6/C2/TXNIP/DHX58/UBA7/DDX58/NLRC5/CTSK/IFIH1/JUN/TNFAIP3/TRIM25/AIM2/UBE2D3/TLR2/TRAF6/PELI1/NFKBIA/HSP90AB1/TLR3/MAP2K4/PPP2CA/MAP3K7/RIPK2/IRF2/CASP8/CD46/CHUK/UNC93B1/PPP2CB/MAPK9/NFKBIB
	REACTOME_INTERFERON_SIGNALING	82	0.709272	3.32764	0.00124844	0.0112458	0.00721609	244	0.3	0.04	0.3	ISG15/USP18/IFIT2/MX1/GBP5/IRF7/OASL/OAS1/UBE2L6/IRF9/ISG20/UBA7/GBP6/DDX58/EIF2AK2/GBP2/XAF1/ADAR/STAT2/TRIM25/STAT1/PSMB8/PML/IFITM3/B2M
	REACTOME_G1_S_TRANSITION	76	0.456548	2.1077	0.00125471	0.0112458	0.00721609	2459	0.74	0.4	0.44	PSMB10/PSMB8/PSMF1/SKP2/CCNE2/PSMB9/PPP2CA/PSMA3/CCNE1/PSMD12/PSMA6/PSMA1/CDC6/PSME1/MYC/PRIM2/PSMD6/CDC25A/PPP2CB/PSME2/PSMA5/PSMD14/CDK7/DHFR/MCM2/ORC6/RPA3/ORC4/PRIM1/PSMA2/TYMS/FBXO5/PSMD4/PSMB7/PSMD11/TFDP1/PSMD7/E2F1/DBF4/PSMC1/PSMB2/PSMC2/PSMC6/MCM5/PSMB3/ORC1/PSMD1/RPA2/WEE1/PSMC3/CDC45/CDC7/PSMC4/PSMC5/MNAT1/PSMD8
	REACTOME_HOST_INTERACTIONS_OF_HIV_FACTORS	74	0.473456	2.16795	0.00126904	0.0112458	0.00721609	2459	0.74	0.4	0.45	PSMB10/PSMB8/PSMF1/B2M/CD28/PSMB9/PSMA3/CUL5/PSMD12/PSMA6/PSMA1/NPM1/PSME1/NUP153/RANBP1/PSMD6/CCNT1/PSME2/KPNA1/XPO1/HLA-A/PSMA5/ATP6V1H/PSMD14/RBX1/BANF1/NUP85/TCEB1/RAN/NUP50/PSMA2/NUP35/PSMD4/PSMB7/PSMD11/PSMD7/RAC1/PSMC1/PSMB2/PSMC2/POM121/PSMC6/RANBP2/PSMB3/FYN/PSMD1/AP1G1/NUP62/CDK9/RANGAP1/PSMC3/ARF1/PSMC4/PSMC5/PSMD8
	REACTOME_CELL_CYCLE_CHECKPOINTS	70	0.425025	1.93257	0.00127389	0.0112458	0.00721609	2459	0.74	0.4	0.45	PSMB10/PSMB8/PSMF1/CCNE2/PSMB9/PSMA3/CCNE1/PSMD12/PSMA6/PSMA1/CDC6/PSME1/UBE2E1/PSMD6/CDC25A/PSME2/PSMA5/PSMD14/MCM2/HUS1/MAD2L1/ORC6/RPA3/RAD9A/ORC4/RAD1/PSMA2/CDC27/PSMD4/PSMB7/PSMD11/RFC5/PSMD7/DBF4/PSMC1/PSMB2/MDM2/PSMC2/PSMC6/MCM5/PSMB3/ORC1/PSMD1/RPA2/WEE1/PSMC3/CDC45/CDC7/PSMC4/BUB3/PSMC5/PSMD8
	REACTOME_S_PHASE	68	0.469273	2.12641	0.00127877	0.0112458	0.00721609	2702	0.84	0.44	0.47	PSMB10/PSMB8/PSMF1/SKP2/CCNE2/PSMB9/PSMA3/CCNE1/PSMD12/PSMA6/PSMA1/CDC6/PSME1/MYC/PRIM2/PSMD6/CDC25A/PSME2/PSMA5/PSMD14/CDK7/POLD3/MCM2/ORC6/RPA3/ORC4/PRIM1/PSMA2/PSMD4/PSMB7/PSMD11/RFC5/PSMD7/GINS2/PSMC1/PSMB2/PSMC2/PSMC6/MCM5/PSMB3/FEN1/ORC1/PSMD1/RPA2/WEE1/PSMC3/CDC45/PSMC4/PSMC5/MNAT1/PSMD8/PCNA/MCM4/PSMD9/PSMA4/PSMB1/MAX
	REACTOME_SYNTHESIS_OF_DNA	56	0.471611	2.06905	0.00130208	0.0112458	0.00721609	2695	0.86	0.44	0.48	PSMB10/PSMB8/PSMF1/PSMB9/PSMA3/PSMD12/PSMA6/PSMA1/CDC6/PSME1/PRIM2/PSMD6/PSME2/PSMA5/PSMD14/POLD3/MCM2/ORC6/RPA3/ORC4/PRIM1/PSMA2/PSMD4/PSMB7/PSMD11/RFC5/PSMD7/GINS2/PSMC1/PSMB2/PSMC2/PSMC6/MCM5/PSMB3/FEN1/ORC1/PSMD1/RPA2/PSMC3/CDC45/PSMC4/PSMC5/PSMD8/PCNA/MCM4/PSMD9/PSMA4/PSMB1
	REACTOME_REGULATION_OF_MRNA_STABILITY_BY_PROTEINS_THAT_BIND_AU_RICH_ELEMENTS	55	0.528099	2.30537	0.00131062	0.0112458	0.00721609	2082	0.69	0.34	0.46	HSPA8/PSMB10/HSPB1/DCP2/PSMB8/PSMF1/XRN1/PSMB9/PSMA3/PSMD12/PSMA6/PSMA1/DCP1A/EXOSC9/PSME1/PSMD6/PSME2/XPO1/PSMA5/PSMD14/EXOSC3/ZFP36/HNRNPD/PSMA2/EXOSC4/ZFP36L1/PSMD4/ELAVL1/PSMB7/PSMD11/PSMD7/EXOSC2/PSMC1/PSMB2/PSMC2/PSMC6/PSMB3/PSMD1
	REACTOME_M_G1_TRANSITION	54	0.500535	2.16778	0.00131752	0.0112458	0.00721609	2695	0.89	0.44	0.5	PSMB10/PSMB8/PSMF1/PSMB9/PSMA3/E2F3/PSMD12/PSMA6/PSMA1/CDC6/PSME1/PRIM2/PSMD6/PSME2/PSMA5/PSMD14/MCM2/ORC6/RPA3/ORC4/PRIM1/PSMA2/PSMD4/PSMB7/PSMD11/PSMD7/E2F1/DBF4/PSMC1/PSMB2/PSMC2/PSMC6/MCM5/PSMB3/ORC1/PSMD1/RPA2/PSMC3/CDC45/CDC7/PSMC4/PSMC5/PSMD8/MCM4/PSMD9/GMNN/PSMA4/PSMB1
	REACTOME_ASSEMBLY_OF_THE_PRE_REPLICATIVE_COMPLEX	47	0.49536	2.05657	0.00137363	0.0112458	0.00721609	2082	0.68	0.34	0.45	PSMB10/PSMB8/PSMF1/PSMB9/PSMA3/E2F3/PSMD12/PSMA6/PSMA1/CDC6/PSME1/PSMD6/PSME2/PSMA5/PSMD14/MCM2/ORC6/ORC4/PSMA2/PSMD4/PSMB7/PSMD11/PSMD7/E2F1/PSMC1/PSMB2/PSMC2/PSMC6/MCM5/PSMB3/ORC1/PSMD1
	REACTOME_CYCLIN_E_ASSOCIATED_EVENTS_DURING_G1_S_TRANSITION_	46	0.495508	2.04803	0.00137741	0.0112458	0.00721609	2459	0.78	0.4	0.47	PSMB10/PSMB8/PSMF1/SKP2/CCNE2/PSMB9/PSMA3/CCNE1/PSMD12/PSMA6/PSMA1/PSME1/MYC/PSMD6/CDC25A/PSME2/PSMA5/PSMD14/CDK7/PSMA2/PSMD4/PSMB7/PSMD11/PSMD7/PSMC1/PSMB2/PSMC2/PSMC6/PSMB3/PSMD1/WEE1/PSMC3/PSMC4/PSMC5/MNAT1/PSMD8
	REACTOME_REGULATION_OF_MITOTIC_CELL_CYCLE	46	0.489564	2.02346	0.00137741	0.0112458	0.00721609	2695	0.85	0.44	0.48	PSMB10/PSMB8/PSMF1/SKP2/PSMB9/PSMA3/PSMD12/PSMA6/PSMA1/PSME1/UBE2E1/PSMD6/PSME2/PSMA5/PSMD14/MAD2L1/PSMA2/CDC27/AURKA/FBXO5/PSMD4/PSMB7/PSMD11/PSMD7/PSMC1/PSMB2/PSMC2/PSMC6/PSMB3/PSMD1/PSMC3/PSMC4/BUB3/PSMC5/PSMD8/ANAPC10/PSMD9/PSMA4/PSMB1
	REACTOME_ANTIVIRAL_MECHANISM_BY_IFN_STIMULATED_GENES	45	0.665027	2.74336	0.00138122	0.0112458	0.00721609	100	0.2	0.02	0.2	ISG15/USP18/MX1/UBE2L6/UBA7/DDX58/EIF2AK2/TRIM25/STAT1
	REACTOME_ANTIGEN_PROCESSING_CROSS_PRESENTATION	41	0.494461	2.00152	0.00138696	0.0112458	0.00721609	2459	0.8	0.4	0.48	PSMB10/TAP1/PSMB8/PSMF1/B2M/PSMB9/PSMA3/PSMD12/PSMA6/PSMA1/PSME1/PSMD6/PSME2/HLA-A/PSMA5/PSMD14/PSMA2/PSMD4/PSMB7/PSMD11/PSMD7/PSMC1/PSMB2/PSMC2/PSMC6/PSMB3/PSMD1/SEC61B/PSMC3/SEC61G/PSMC4/PSMC5/PSMD8
	REACTOME_APC_C_CDC20_MEDIATED_DEGRADATION_OF_MITOTIC_PROTEINS	41	0.498917	2.01956	0.00138696	0.0112458	0.00721609	2695	0.88	0.44	0.49	PSMB10/PSMB8/PSMF1/PSMB9/PSMA3/PSMD12/PSMA6/PSMA1/PSME1/UBE2E1/PSMD6/PSME2/PSMA5/PSMD14/MAD2L1/PSMA2/CDC27/PSMD4/PSMB7/PSMD11/PSMD7/PSMC1/PSMB2/PSMC2/PSMC6/PSMB3/PSMD1/PSMC3/PSMC4/BUB3/PSMC5/PSMD8/ANAPC10/PSMD9/PSMA4/PSMB1
	REACTOME_CDT1_ASSOCIATION_WITH_THE_CDC6_ORC_ORIGIN_COMPLEX	41	0.495107	2.00413	0.00138696	0.0112458	0.00721609	2082	0.68	0.34	0.45	PSMB10/PSMB8/PSMF1/PSMB9/PSMA3/PSMD12/PSMA6/PSMA1/CDC6/PSME1/PSMD6/PSME2/PSMA5/PSMD14/ORC6/ORC4/PSMA2/PSMD4/PSMB7/PSMD11/PSMD7/PSMC1/PSMB2/PSMC2/PSMC6/PSMB3/ORC1/PSMD1
	REACTOME_SIGNALING_BY_WNT	43	0.471442	1.9224	0.00138696	0.0112458	0.00721609	2459	0.74	0.4	0.45	PSMB10/PSMB8/PSMF1/PSMB9/PPP2CA/PSMA3/PSMD12/PSMA6/PSMA1/PSME1/PSMD6/PPP2CB/PSME2/PSMA5/PSMD14/PSMA2/PSMD4/PSMB7/CSNK1A1/PSMD11/PSMD7/PSMC1/PSMB2/PSMC2/PSMC6/PSMB3/PSMD1/PSMC3/PSMC4/PSMC5/PPP2R5B/PSMD8
	REACTOME_ACTIVATION_OF_NF_KAPPAB_IN_B_CELLS	42	0.547549	2.21877	0.00139665	0.0112458	0.00721609	2082	0.74	0.34	0.49	PSMB10/PSMB8/PSMF1/REL/NFKBIA/PSMB9/PSMA3/PSMD12/PSMA6/MAP3K7/PSMA1/PSME1/CHUK/PSMD6/NFKBIE/NFKBIB/PSME2/PSMA5/PSMD14/BCL10/PSMA2/PSMD4/PSMB7/PSMD11/PSMD7/PSMC1/PSMB2/PSMC2/PSMC6/PSMB3/PSMD1
	REACTOME_APC_C_CDH1_MEDIATED_DEGRADATION_OF_CDC20_AND_OTHER_APC_C_CDH1_TARGETED_PROTEINS_IN_LATE_MITOSIS_EARLY_G1	42	0.496981	2.01386	0.00139665	0.0112458	0.00721609	2082	0.67	0.34	0.44	PSMB10/PSMB8/PSMF1/SKP2/PSMB9/PSMA3/PSMD12/PSMA6/PSMA1/PSME1/UBE2E1/PSMD6/PSME2/PSMA5/PSMD14/PSMA2/CDC27/AURKA/PSMD4/PSMB7/PSMD11/PSMD7/PSMC1/PSMB2/PSMC2/PSMC6/PSMB3/PSMD1
	REACTOME_CROSS_PRESENTATION_OF_SOLUBLE_EXOGENOUS_ANTIGENS_ENDOSOMES	33	0.537612	2.07877	0.00140056	0.0112458	0.00721609	2695	0.94	0.44	0.53	PSMB10/PSMB8/PSMF1/PSMB9/PSMA3/PSMD12/PSMA6/PSMA1/PSME1/PSMD6/PSME2/PSMA5/PSMD14/PSMA2/PSMD4/PSMB7/PSMD11/PSMD7/PSMC1/PSMB2/PSMC2/PSMC6/PSMB3/PSMD1/PSMC3/PSMC4/PSMC5/PSMD8/PSMD9/PSMA4/PSMB1
	REACTOME_AUTODEGRADATION_OF_CDH1_BY_CDH1_APC_C	39	0.496408	1.97793	0.00140647	0.0112458	0.00721609	2695	0.87	0.44	0.49	PSMB10/PSMB8/PSMF1/PSMB9/PSMA3/PSMD12/PSMA6/PSMA1/PSME1/UBE2E1/PSMD6/PSME2/PSMA5/PSMD14/PSMA2/CDC27/PSMD4/PSMB7/PSMD11/PSMD7/PSMC1/PSMB2/PSMC2/PSMC6/PSMB3/PSMD1/PSMC3/PSMC4/PSMC5/PSMD8/ANAPC10/PSMD9/PSMA4/PSMB1
	REACTOME_ER_PHAGOSOME_PATHWAY	39	0.538396	2.14523	0.00140647	0.0112458	0.00721609	2459	0.85	0.4	0.51	PSMB10/TAP1/PSMB8/PSMF1/B2M/PSMB9/PSMA3/PSMD12/PSMA6/PSMA1/PSME1/PSMD6/PSME2/HLA-A/PSMA5/PSMD14/PSMA2/PSMD4/PSMB7/PSMD11/PSMD7/PSMC1/PSMB2/PSMC2/PSMC6/PSMB3/PSMD1/SEC61B/PSMC3/SEC61G/PSMC4/PSMC5/PSMD8
	REACTOME_DESTABILIZATION_OF_MRNA_BY_AUF1_HNRNP_D0	37	0.550214	2.16574	0.00140845	0.0112458	0.00721609	2082	0.73	0.34	0.48	HSPA8/PSMB10/HSPB1/PSMB8/PSMF1/PSMB9/PSMA3/PSMD12/PSMA6/PSMA1/PSME1/PSMD6/PSME2/PSMA5/PSMD14/HNRNPD/PSMA2/PSMD4/PSMB7/PSMD11/PSMD7/PSMC1/PSMB2/PSMC2/PSMC6/PSMB3/PSMD1
	REACTOME_VIF_MEDIATED_DEGRADATION_OF_APOBEC3G	37	0.538692	2.12039	0.00140845	0.0112458	0.00721609	2082	0.73	0.34	0.48	PSMB10/PSMB8/PSMF1/PSMB9/PSMA3/CUL5/PSMD12/PSMA6/PSMA1/PSME1/PSMD6/PSME2/PSMA5/PSMD14/RBX1/TCEB1/PSMA2/PSMD4/PSMB7/PSMD11/PSMD7/PSMC1/PSMB2/PSMC2/PSMC6/PSMB3/PSMD1
	REACTOME_REGULATION_OF_ORNITHINE_DECARBOXYLASE_ODC	35	0.546704	2.14074	0.00141044	0.0112458	0.00721609	2082	0.74	0.34	0.49	PSMB10/PSMB8/PSMF1/AZIN1/PSMB9/PSMA3/PSMD12/PSMA6/PSMA1/PSME1/PSMD6/PSME2/PSMA5/PSMD14/PSMA2/OAZ2/PSMD4/PSMB7/PSMD11/PSMD7/PSMC1/PSMB2/PSMC2/PSMC6/PSMB3/PSMD1
	REACTOME_RIG_I_MDA5_MEDIATED_INDUCTION_OF_IFN_ALPHA_BETA_PATHWAYS	35	0.700852	2.74434	0.00141044	0.0112458	0.00721609	313	0.37	0.05	0.35	ISG15/IRF7/UBE2L6/DHX58/UBA7/DDX58/NLRC5/IFIH1/TNFAIP3/TRIM25/UBE2D3/TRAF6/NFKBIA
	REACTOME_SCF_BETA_TRCP_MEDIATED_DEGRADATION_OF_EMI1	35	0.531523	2.0813	0.00141044	0.0112458	0.00721609	2082	0.71	0.34	0.47	PSMB10/PSMB8/PSMF1/PSMB9/PSMA3/PSMD12/PSMA6/PSMA1/PSME1/PSMD6/PSME2/PSMA5/PSMD14/PSMA2/FBXO5/PSMD4/PSMB7/PSMD11/PSMD7/PSMC1/PSMB2/PSMC2/PSMC6/PSMB3/PSMD1
	REACTOME_P53_DEPENDENT_G1_DNA_DAMAGE_RESPONSE	38	0.496598	1.95995	0.00141844	0.0112458	0.00721609	2082	0.71	0.34	0.47	PSMB10/PSMB8/PSMF1/CCNE2/PSMB9/PSMA3/CCNE1/PSMD12/PSMA6/PSMA1/PSME1/PSMD6/PSME2/PSMA5/PSMD14/PSMA2/PSMD4/PSMB7/PSMD11/PSMD7/PSMC1/PSMB2/MDM2/PSMC2/PSMC6/PSMB3/PSMD1
	REACTOME_SCFSKP2_MEDIATED_DEGRADATION_OF_P27_P21	38	0.518044	2.04459	0.00141844	0.0112458	0.00721609	2082	0.71	0.34	0.47	PSMB10/PSMB8/PSMF1/SKP2/CCNE2/PSMB9/PSMA3/CCNE1/PSMD12/PSMA6/PSMA1/PSME1/PSMD6/PSME2/PSMA5/PSMD14/PSMA2/PSMD4/PSMB7/PSMD11/PSMD7/PSMC1/PSMB2/PSMC2/PSMC6/PSMB3/PSMD1
	REACTOME_AUTODEGRADATION_OF_THE_E3_UBIQUITIN_LIGASE_COP1	34	0.508235	1.97276	0.00142045	0.0112458	0.00721609	2082	0.71	0.34	0.47	PSMB10/PSMB8/PSMF1/PSMB9/PSMA3/PSMD12/PSMA6/PSMA1/PSME1/PSMD6/PSME2/PSMA5/PSMD14/PSMA2/PSMD4/PSMB7/PSMD11/PSMD7/PSMC1/PSMB2/PSMC2/PSMC6/PSMB3/PSMD1
	REACTOME_CDK_MEDIATED_PHOSPHORYLATION_AND_REMOVAL_OF_CDC6	34	0.540683	2.0987	0.00142045	0.0112458	0.00721609	2082	0.74	0.34	0.49	PSMB10/PSMB8/PSMF1/PSMB9/PSMA3/PSMD12/PSMA6/PSMA1/CDC6/PSME1/PSMD6/PSME2/PSMA5/PSMD14/PSMA2/PSMD4/PSMB7/PSMD11/PSMD7/PSMC1/PSMB2/PSMC2/PSMC6/PSMB3/PSMD1
	REACTOME_ADAPTIVE_IMMUNE_SYSTEM	242	0.31847	1.73928	0.00220507	0.0170983	0.0109715	1363	0.32	0.22	0.26	UBE2L6/UBA7/TRIM21/CTSK/PSMB10/TAP1/PSMB8/PSMF1/PVR/UBE2D3/B2M/REL/TRAF6/ASB3/UBE2B/NFKBIA/SKP2/RICTOR/WSB1/CD28/RNF138/UBE2V2/FYB/PSMB9/PPP2CA/PSMA3/SEC24B/NR4A1/CUL5/UBE2G2/PSMD12/PSMA6/SOCS1/MAP3K7/RNF25/PSMA1/ASB1/RIPK2/CSK/TRIM11/PSME1/ASB7/RAP1B/UBE2E1/CHUK/ASB6/UBE2F/PSMD6/SRC/CBLB/PPP2CB/NFKBIE/NFKBIB/PSME2/HLA-A/KIF5B/PSMA5/UBE2N/PSMD14/SMURF2/RBX1/SPSB4/UBE2L3/UBE2H/UBE2J2/ERAP1/TCEB1/C…
	REACTOME_CELL_CYCLE	211	0.303761	1.63838	0.00224719	0.0172075	0.0110415	2734	0.66	0.45	0.38	PSMB10/HSP90AA1/PSMB8/PSMF1/FGFR1OP/NUDC/SKP2/PPP2R2A/CCNE2/PSMB9/PAFAH1B1/PPP2CA/PSMA3/E2F3/YWHAG/CCNE1/PSMD12/PSMA6/PSMA1/CDC6/NPM1/PSME1/MYC/MYBL2/UBE2E1/PRIM2/LIN52/TAOK1/PSMD6/CSNK1E/CDC25A/PPP2CB/PSME2/XPO1/PSMA5/PSMD14/CDK7/HSPA2/LIN54/DHFR/POLD3/NUP85/MCM2/HUS1/SYCP3/MAD2L1/ORC6/CSNK1D/RPA3/RAD9A/ORC4/PRIM1/RAD1/KIF18A/CENPH/ZWINT/CEP135/SPC24/PSMA2/YWHAE/CDC27/AURKA/LIN37/LIN9/CEP41/TYMS…
	REACTOME_CELL_CYCLE_MITOTIC	185	0.324439	1.72586	0.00228311	0.0172075	0.0110415	2766	0.67	0.46	0.38	PSMB10/HSP90AA1/PSMB8/PSMF1/FGFR1OP/NUDC/SKP2/PPP2R2A/CCNE2/PSMB9/PAFAH1B1/PPP2CA/PSMA3/E2F3/YWHAG/CCNE1/PSMD12/PSMA6/PSMA1/CDC6/PSME1/MYC/MYBL2/UBE2E1/PRIM2/LIN52/TAOK1/PSMD6/CSNK1E/CDC25A/PPP2CB/PSME2/XPO1/PSMA5/PSMD14/CDK7/LIN54/DHFR/POLD3/NUP85/MCM2/MAD2L1/ORC6/CSNK1D/RPA3/ORC4/PRIM1/KIF18A/CENPH/ZWINT/CEP135/SPC24/PSMA2/YWHAE/CDC27/AURKA/LIN37/LIN9/CEP41/TYMS/PLK4/FBXO5/GORASP1/PSMD4/TUBGCP6…
	REACTOME_PROCESSING_OF_CAPPED_INTRON_CONTAINING_PRE_MRNA	87	0.375543	1.79514	0.00246914	0.0176955	0.0113546	2838	0.71	0.47	0.39	CSTF3/EIF4E/CCAR1/SRSF3/PCBP1/SF3B4/NUP153/SRSF7/MAGOH/POLR2K/SF3A3/DDX23/SRSF2/GTF2F2/FUS/SNRPB2/SNRPA1/NUP85/PCF11/NUP50/HNRNPD/SRSF4/SNRPD1/SNRPG/NUP35/SNRPE/HNRNPA2B1/PTBP1/SRSF1/SNRNP40/SRSF11/PRPF4/PHF5A/POM121/RANBP2/HNRNPH2/SF3B1/GTF2F1/SNRPF/RBM5/CSTF1/DHX9/SNRPD2/SNRPD3/NFX1/NUP62/SF3A1/RNPS1/POLR2L/YBX1/SUGP1/HNRNPU/NUP37/SNRPB/HNRNPK/PRPF6/RBM8A/CPSF7/SF3B3/DNAJC8/SF3A2/SNRPA
	REACTOME_DOWNSTREAM_SIGNALING_EVENTS_OF_B_CELL_RECEPTOR_BCR	60	0.412104	1.81676	0.00260756	0.0183414	0.0117691	992	0.35	0.16	0.3	PSMB10/PSMB8/PSMF1/REL/NFKBIA/RICTOR/PSMB9/PSMA3/NR4A1/PSMD12/PSMA6/MAP3K7/PSMA1/PSME1/CHUK/PSMD6/NFKBIE/NFKBIB/PSME2/PSMA5/PSMD14
	REACTOME_TOLL_RECEPTOR_CASCADES	57	0.417505	1.8323	0.00260756	0.0183414	0.0117691	839	0.3	0.14	0.26	IRF7/CTSK/JUN/TLR2/TRAF6/PELI1/NFKBIA/TLR3/MAP2K4/PPP2CA/MAP3K7/RIPK2/CHUK/UNC93B1/PPP2CB/MAPK9/NFKBIB
	REACTOME_ORC1_REMOVAL_FROM_CHROMATIN	46	0.4653	1.92317	0.00275482	0.0191214	0.0122696	2082	0.65	0.34	0.43	PSMB10/PSMB8/PSMF1/PSMB9/PSMA3/PSMD12/PSMA6/PSMA1/CDC6/PSME1/PSMD6/PSME2/PSMA5/PSMD14/MCM2/ORC6/ORC4/PSMA2/PSMD4/PSMB7/PSMD11/PSMD7/PSMC1/PSMB2/PSMC2/PSMC6/MCM5/PSMB3/ORC1/PSMD1
	REACTOME_P53_INDEPENDENT_G1_S_DNA_DAMAGE_CHECKPOINT	36	0.477517	1.86784	0.00283286	0.0192883	0.0123767	2082	0.69	0.34	0.46	PSMB10/PSMB8/PSMF1/PSMB9/PSMA3/PSMD12/PSMA6/PSMA1/PSME1/PSMD6/CDC25A/PSME2/PSMA5/PSMD14/PSMA2/PSMD4/PSMB7/PSMD11/PSMD7/PSMC1/PSMB2/PSMC2/PSMC6/PSMB3/PSMD1
	REACTOME_GLUCOSE_METABOLISM	35	-0.389223	-1.81454	0.00341297	0.0210803	0.0135266	1185	0.43	0.2	0.35	PFKM/PPP2R5D/PFKL/PYGB/GPI/PC/AGL/GBE1/PGM1/PCK2/CALM3/PYGL/PHKA2/GYS1
	REACTOME_INTEGRIN_CELL_SURFACE_INTERACTIONS	33	-0.417695	-1.88572	0.00347222	0.0210803	0.0135266	2077	0.73	0.34	0.48	ITGA5/PTK2/ITGB1/GRB2/LAMB1/LAMB2/VCAM1/LAMA2/RAPGEF3/ITGB5/ICAM4/BSG/COL4A5/ITGAV/LAMC1/ITGB4/FBN1/ITGA2B/ITGA3/FN1/SPP1/LAMA5/THBS1
	REACTOME_MRNA_PROCESSING	98	0.371278	1.79272	0.00366748	0.0211551	0.0135745	2855	0.72	0.47	0.39	ADAR/CSTF3/EIF4E/CCAR1/SRSF3/PCBP1/SF3B4/NUP153/GTF2H1/SRSF7/MAGOH/POLR2K/SF3A3/DDX23/SRSF2/GTF2F2/CDK7/FUS/SNRPB2/SNRPA1/LSM11/NUP85/RNMT/PCF11/NUP50/HNRNPD/SRSF4/SNRPD1/SNRPG/NUP35/SNRPE/HNRNPA2B1/PTBP1/SRSF1/SNRNP40/SRSF11/PRPF4/PHF5A/POM121/RANBP2/HNRNPH2/SF3B1/GTF2F1/SNRPF/RBM5/CSTF1/DHX9/SNRPD2/SNRPD3/NFX1/NUP62/SF3A1/RNPS1/POLR2L/YBX1/SUGP1/MNAT1/SUPT5H/HNRNPU/NUP37/SNRPB/HNRNPK/GTF2H3/PRP…
	REACTOME_MRNA_SPLICING	71	0.388316	1.76872	0.00383142	0.0217513	0.0139571	2838	0.75	0.47	0.4	CSTF3/CCAR1/SRSF3/PCBP1/SF3B4/SRSF7/MAGOH/POLR2K/SF3A3/DDX23/SRSF2/GTF2F2/FUS/SNRPB2/SNRPA1/PCF11/HNRNPD/SRSF4/SNRPD1/SNRPG/SNRPE/HNRNPA2B1/PTBP1/SRSF1/SNRNP40/SRSF11/PRPF4/PHF5A/HNRNPH2/SF3B1/GTF2F1/SNRPF/RBM5/CSTF1/DHX9/SNRPD2/SNRPD3/NFX1/SF3A1/RNPS1/POLR2L/YBX1/SUGP1/HNRNPU/SNRPB/HNRNPK/PRPF6/RBM8A/CPSF7/SF3B3/DNAJC8/SF3A2/SNRPA
	REACTOME_ACTIVATED_TLR4_SIGNALLING	49	0.433192	1.82032	0.00405954	0.0217513	0.0139571	839	0.31	0.14	0.27	IRF7/JUN/TLR2/TRAF6/PELI1/NFKBIA/TLR3/MAP2K4/PPP2CA/MAP3K7/RIPK2/CHUK/PPP2CB/MAPK9/NFKBIB
	REACTOME_TRIF_MEDIATED_TLR3_SIGNALING	42	0.442679	1.79382	0.00418994	0.0217513	0.0139571	839	0.31	0.14	0.27	IRF7/JUN/TRAF6/NFKBIA/TLR3/MAP2K4/PPP2CA/MAP3K7/RIPK2/CHUK/PPP2CB/MAPK9/NFKBIB
	REACTOME_SLC_MEDIATED_TRANSMEMBRANE_TRANSPORT	72	-0.380214	-2.15637	0.00456621	0.0228956	0.0146914	954	0.36	0.16	0.31	SLC1A5/SLC9A6/SLC27A1/SLC16A7/HK2/SLC39A8/SLC26A2/SLC4A3/SLC37A4/SLC9A5/SLC9A9/SLC9A1/HK1/SLC43A2/SLC5A6/SLC30A1/SLC1A4/SLC11A1/SLC22A18/SLC2A1/SLC12A6/SLC35D2/SLC6A9/SLC12A5/SLC2A4
	REACTOME_METABOLISM_OF_CARBOHYDRATES	102	-0.300967	-1.85176	0.00549451	0.025989	0.0166763	1433	0.4	0.24	0.31	GNS/SGSH/EXT2/TKT/SDC1/CHST14/PFKFB2/PFKM/VCAN/PPP2R5D/GLCE/PFKL/IDUA/GALK1/KHK/PYGB/GPI/PC/ST3GAL1/AGL/GBE1/B3GALT6/HK2/HSPG2/SLC37A4/GUSB/PGM1/SLC9A1/HK1/PCK2/CALM3/GPC1/GLB1/PYGL/PHKA2/SLC2A1/GYS1/CSPG4/HYAL1/SLC2A4
	REACTOME_DEVELOPMENTAL_BIOLOGY	158	-0.222439	-1.48442	0.00724638	0.0319336	0.0204907	1216	0.3	0.2	0.24	MYO10/CACNB3/EVL/SRGAP3/SMARCD3/MED12/PIP5K1C/ERBB2/MYH11/NCOA2/SREBF1/RPS6KA1/PRNP/NEO1/NR2F2/CNTN1/RPS6KA5/BOC/LPL/PPARA/NCOA3/PLXND1/PLXNA2/COL6A1/CDK5/MED22/ARHGEF11/COL4A5/ITGAV/RPS6KA2/LAMC1/GPC1/ITGA2B/RGMA/COL6A2/CNTNAP1/NRP2/NCAM1/PLXNA3/CACNB4/COL3A1/DNM1/UNC5B/DCC/MYL9/SLC2A4
	REACTOME_METABOLISM_OF_LIPIDS_AND_LIPOPROTEINS	215	-0.277133	-1.95897	0.00869565	0.0352547	0.0226218	1781	0.49	0.29	0.36	LIPE/DGAT1/CERK/NCOR1/ABCD1/SRD5A1/GM2A/NCOR2/HMGCS1/TEAD1/NEU1/BDH1/AGPAT4/ACSL6/PNPLA8/ACOX3/ARSA/ACACA/ELOVL7/SIN3A/PIK3R2/P4HB/PSAP/HACL1/PPARG/PIP4K2A/ECHS1/PLIN2/SRD5A3/ACOX1/PIK3R3/CROT/GPCPD1/PRKAB2/STAR/SDC1/SMPD1/PRKAG2/CPT1A/LGMN/ACADS/SACM1L/SMARCD3/MED12/PIP5K1C/HSD3B7/SREBF2/ACLY/CAV1/NCOA2/LPIN1/PIP4K2B/SREBF1/PLA2G12A/MUT/CRAT/LPL/SGPL1/FADS1/PPARA/NCOA3/SLC27A1/PMVK/PHOSPHO1/PIK3…
	REACTOME_SIGNALING_BY_ILS	44	0.403923	1.66045	0.0110041	0.0412443	0.0264651	1039	0.3	0.17	0.25	CSF2/IL6/STAT1/TRAF6/PELI1/MAP2K4/MAP3K7/RIPK2/CHUK/UBE2N/CRK/RBX1/IL18
	REACTOME_AXON_GUIDANCE	105	-0.282899	-1.73951	0.0115607	0.0423071	0.0271471	1384	0.38	0.23	0.3	MYH10/ARHGAP35/SPTAN1/SPTBN1/MYO10/CACNB3/EVL/SRGAP3/PIP5K1C/ERBB2/MYH11/RPS6KA1/PRNP/NEO1/CNTN1/RPS6KA5/PLXND1/PLXNA2/COL6A1/CDK5/ARHGEF11/COL4A5/ITGAV/RPS6KA2/LAMC1/GPC1/ITGA2B/RGMA/COL6A2/CNTNAP1/NRP2/NCAM1/PLXNA3/CACNB4/COL3A1/DNM1/UNC5B/DCC/MYL9
	REACTOME_TRANSMEMBRANE_TRANSPORT_OF_SMALL_MOLECULES	124	-0.271721	-1.70975	0.0125786	0.0454174	0.0291429	954	0.28	0.16	0.24	SLC1A5/SLC9A6/ABCD2/SLC27A1/SLC16A7/HK2/SLC39A8/SLC26A2/SLC4A3/ATP8A1/FTH1/AQP1/SLC37A4/SLC9A5/SLC9A9/ABCA2/SLC9A1/HK1/SLC43A2/SLC5A6/SLC30A1/SLC1A4/SLC11A1/SLC22A18/SLC2A1/SLC12A6/SLC35D2/ATP7B/ABCG4/ATP8B3/SLC6A9/ATP6V0D2/SLC12A5/SLC2A4
	REACTOME_SIGNALING_BY_THE_B_CELL_RECEPTOR_BCR	71	0.353607	1.61062	0.0127714	0.0459965	0.0295144	992	0.31	0.16	0.26	PSMB10/PSMB8/PSMF1/REL/NFKBIA/RICTOR/PSMB9/PSMA3/NR4A1/PSMD12/PSMA6/MAP3K7/PSMA1/PSME1/CHUK/PSMD6/CBLB/NFKBIE/NFKBIB/PSME2/PSMA5/PSMD14
