# Supplementary material for: Combating viral contaminants in CHO cells by engineering innate immunity
Source: Sci Rep. 2019 Jun 20;9:8827. doi: 10.1038/s41598-019-45126-x (PMC6586939; doi:10.1038/s41598-019-45126-x)
Supplement: Supplementary file 3 — Additional file 3 [file 41598_2019_45126_MOESM3_ESM.xlsx]

## Sheet: Hallmark
Sample collection time after poly I:C treatment	Description	setSize	EnrichmentScore	NES	pvalue	p.adjust	qvalues	rank	leading_edge			core_enrichment
									Tags	List	Signal
30 h	HALLMARK_INTERFERON_GAMMA_RESPONSE	79	0.85614	2.93963	0.00101937	0.00807636	0.00502357	142	0.7	0.1	0.66	USP18/MX1/UBE2L6/DDX60/HERC6/CXCL10/TNFSF10/ISG20/SAMHD1/PARP12/IFIT2/SP110/OASL/ISG15/STAT2/EIF2AK2/XAF1/STAT1/LGALS3BP/IRF7/IFI44/PSMB8/IFITM3/TRAFD1/RNF213/IRF9/PSMB10/B2M/ZNFX1/NMI/ADAR/GBP6/DDX58/BST2/PSMB9/TRIM25/PML/TAP1/HLA-A/IFIH1/NLRC5/IL15/C1S/BATF2/TAPBP/OGFR/C1R/PSME1/TOR1B/GCH1/PSME2/CASP4/LY6E/IFI35/TDRD7
	HALLMARK_INTERFERON_ALPHA_RESPONSE	57	0.895916	2.97739	0.00105374	0.00807636	0.00502357	97	0.75	0.07	0.73	USP18/MX1/UBE2L6/OAS1/DDX60/HERC6/CXCL10/ISG20/GBP2/UBA7/PARP12/IFIT2/SP110/OASL/ISG15/STAT2/SAMD9/EIF2AK2/LGALS3BP/IRF7/IFI44/PSMB8/IFITM3/TRAFD1/IRF9/B2M/NMI/ADAR/PARP9/BST2/PSMB9/TRIM25/TAP1/IFIH1/IL15/C1S/FAM46A/MOV10/BATF2/TRIM5/TMEM140/OGFR/PSME1
	HALLMARK_ALLOGRAFT_REJECTION	36	0.655307	2.03304	0.00110132	0.00807636	0.00502357	153	0.39	0.1	0.36	GBP2/C2/STAT1/IRF7/PSMB10/B2M/TAP1/HLA-A/IL15/TAP2/TAPBP/LCK/HLA-DMB/SOCS1
	HALLMARK_INFLAMMATORY_RESPONSE	34	0.601747	1.85595	0.00331492	0.018232	0.0113405	131	0.32	0.09	0.3	CXCL10/TNFSF10/EIF2AK2/IRF7/NMI/BST2/IL15/TAPBP/GCH1/LCK/LY6E
	HALLMARK_UNFOLDED_PROTEIN_RESPONSE	30	-0.407115	-2.06178	0.00833333	0.0366667	0.022807	460	0.63	0.31	0.44	DKC1/RRP9/DDX10/TARS/HSPA9/EIF4EBP1/NPM1/IARS/SSR1/ATF6/EIF2S1/SLC7A5/NOP56/VEGFA/ASNS/PSAT1/MTHFD2/DDIT4
	HALLMARK_EPITHELIAL_MESENCHYMAL_TRANSITION	34	-0.556057	-2.97886	0.0103093	0.0378007	0.0235124	207	0.59	0.14	0.52	MMP3/CYR61/CTGF/CD44/BMP1/VEGFA/CALU/SPP1/COL5A1/FN1/LAMA3/PCOLCE2/SERPINE1/COL3A1/TNFRSF12A/ECM1/AREG/ITGAV/THBS1
	HALLMARK_COMPLEMENT	32	0.551163	1.67935	0.0144766	0.0454979	0.0283001	140	0.34	0.09	0.32	C2/IRF7/PSMB9/C1S/C1R/CTSH/CDA/LCK/CTSO/CASP4/VCPIP1
54 h	HALLMARK_INTERFERON_GAMMA_RESPONSE	89	0.827517	4.00995	0.00122699	0.0157233	0.0104034	297	0.67	0.1	0.63	ISG15/IFIT1/MX1/IFIT3/USP18/IRF7/IFI44/IFIT2/DDX60/OASL/HERC6/UBE2L6/CXCL10/IRF9/ISG20/IFITM3/SAMHD1/XAF1/LGALS3BP/PARP12/TNFSF10/GBP6/STAT1/TRAFD1/STAT2/RNF213/CXCL11/DDX58/EIF2AK2/SP110/B2M/PSMB10/BST2/PSMB8/ZNFX1/ADAR/HLA-A/TRIM21/PSMB9/TAP1/C1S/IFIH1/NMI/PML/BATF2/C1R/TNFAIP2/VAMP8/TRIM25/NLRC5/TAPBP/PSME1/IFI30/PSME2/MVP/LY6E/IL15/PNP/NOD1/SERPING1
	HALLMARK_INTERFERON_ALPHA_RESPONSE	57	0.89429	3.95041	0.00130719	0.0157233	0.0104034	143	0.72	0.05	0.7	ISG15/MX1/IFIT3/USP18/IRF7/IFI44/IFIT2/DDX60/OASL/HERC6/UBE2L6/OAS1/UBA7/CXCL10/IRF9/ISG20/IFITM3/LGALS3BP/PARP12/TRAFD1/STAT2/CXCL11/EIF2AK2/SP110/B2M/PARP9/BST2/SAMD9/PSMB8/MOV10/ADAR/TRIM21/PSMB9/TAP1/C1S/IFIH1/NMI/TRIM5/FAM46A/BATF2/TRIM25
	HALLMARK_INFLAMMATORY_RESPONSE	48	0.534634	2.27613	0.00134771	0.0157233	0.0104034	518	0.44	0.17	0.37	IRF7/CXCL10/TNFSF10/CXCL11/EIF2AK2/BST2/NMI/TAPBP/CHST2/TLR3/LCK/LY6E/IL15/SGMS2/P2RX4/GCH1/SRI/CCL2/NOD2/TNFRSF1B/MET
	HALLMARK_MYC_TARGETS_V2	36	-0.613372	-3.05109	0.00331126	0.0213675	0.0141379	471	0.64	0.15	0.55	PPRC1/NOLC1/NIP7/UTP20/NPM1/MYBBP1A/NOP2/RRP9/PRMT3/TBRG4/SRM/NDUFAF4/PA2G4/MRTO4/GNL3/HSPD1/WDR43/NOP56/MYC/RRP12/TFB2M/RCL1
	HALLMARK_UNFOLDED_PROTEIN_RESPONSE	51	-0.383253	-2.1733	0.00396825	0.0213675	0.0141379	310	0.51	0.1	0.47	EXOSC9/SLC1A4/NOLC1/NPM1/SDAD1/TARS/RRP9/ATF4/CEBPG/DDX10/DDIT4/DKC1/NOP56/MTHFD2/EIF2S1/EIF4EBP1/IARS/ATF6/SLC7A5/PSAT1/VEGFA/ASNS/XPOT/STC2/HSPA9
	HALLMARK_ALLOGRAFT_REJECTION	51	0.500209	2.15647	0.004	0.0213675	0.0141379	268	0.27	0.09	0.25	IRF7/C2/STAT1/B2M/PSMB10/HLA-A/TAP1/HLA-DMB/IL12RB1/GBP2/TAPBP/TLR3/LCK/IL15
	HALLMARK_EPITHELIAL_MESENCHYMAL_TRANSITION	56	-0.312068	-1.78808	0.0042735	0.0213675	0.0141379	413	0.27	0.13	0.24	COL7A1/GLIPR1/ITGAV/RHOB/SERPINE1/THBS1/FN1/TNFRSF12A/MYL9/LAMA3/VEGFA/AREG/SPP1/GADD45A
	HALLMARK_MTORC1_SIGNALING	94	-0.363391	-2.37013	0.00534759	0.0233957	0.0154799	524	0.38	0.17	0.33	GTF2H1/ETF1/SLC1A4/PGK1/P4HA1/DDIT3/IFRD1/NUPR1/EPRS/HSPA4/PDK1/RRP9/CCT6A/GBE1/NFIL3/DDIT4/HSPD1/TXNRD1/MTHFD2/PSPH/BCAT1/EEF1E1/EIF2S2/SHMT2/TCEA1/TRIB3/BTG2/SLC7A5/UCHL5/PSAT1/ASNS/SLC7A11/PPP1R15A/SLC1A5/HSPA9
	HALLMARK_MYC_TARGETS_V1	102	-0.379823	-2.48086	0.00606061	0.023427	0.0155006	974	0.56	0.32	0.39	RPL18/RPL34/KPNB1/DHX15/HNRNPA1/RPS5/FBL/RNPS1/U2AF1/SNRPA1/EIF1AX/PPM1G/CCT7/IMPDH2/CCT5/RPS10/NHP2/NAP1L1/CAD/PWP1/TRA2B/TCP1/CCT2/ETF1/NOP16/PGK1/RPS6/NOLC1/SET/MRPS18B/APEX1/NPM1/IFRD1/RSL1D1/RPLP0/RAD23B/EPRS/RRP9/CCT4/EIF3J/CNBP/SRM/C1QBP/ABCE1/PA2G4/GNL3/HSPD1/NOP56/EIF2S1/SYNCRIP/MYC/IARS/EIF2S2/DDX21/PABPC4/XPOT
	HALLMARK_COMPLEMENT	50	0.470031	2.02495	0.00669344	0.023427	0.0155006	326	0.3	0.11	0.27	IRF7/C2/PSMB9/CTSH/C1S/CD36/C1R/CTSO/HSPA5/LTF/C3/LCK/SERPING1/CASP7/F7
	HALLMARK_HYPOXIA	54	-0.279257	-1.60482	0.0123457	0.0392817	0.0259909	420	0.35	0.14	0.31	P4HA1/DDIT3/RBPJ/PIM1/P4HA2/KLF6/PDK1/IER3/STBD1/PLIN2/GBE1/NFIL3/DDIT4/SERPINE1/WSB1/VEGFA/PPP1R15A/STC2
	HALLMARK_P53_PATHWAY	64	-0.275271	-1.66588	0.0168776	0.0492264	0.0325709	257	0.33	0.08	0.31	MDM2/FBXW7/DDIT3/NUPR1/CDKN2AIP/IER3/NOL8/CCND2/DDIT4/DNTTIP2/AEN/TRIB3/BTG2/HIST1H1C/SLC3A2/SLC7A11/PPP1R15A/H2AFJ/PLK2/GADD45A
78 h	HALLMARK_INTERFERON_GAMMA_RESPONSE	59	0.832857	3.64336	0.0010929	0.00391061	0.000588062	80	0.71	0.09	0.69	ISG15/USP18/IRF7/OASL/DDX60/IFI44/LGALS3BP/MX1/HERC6/UBE2L6/IRF9/DDX58/IFITM3/IFIT2/PARP12/ISG20/BST2/B2M/STAT2/STAT1/XAF1/PSMB8/ADAR/GBP6/HLA-A/EIF2AK2/CXCL11/SP110/ZNFX1/TNFSF10/TAP1/PSMB9/C1S/SAMHD1/TRAFD1/RNF213/PSMB10/CXCL10/TRIM21/TNFAIP2/C1R/CCL2
	HALLMARK_INTERFERON_ALPHA_RESPONSE	43	0.870675	3.57722	0.00111732	0.00391061	0.000588062	78	0.81	0.09	0.78	ISG15/USP18/IRF7/OASL/DDX60/OAS1/IFI44/LGALS3BP/MX1/HERC6/UBE2L6/IRF9/IFITM3/IFIT2/UBA7/PARP12/ISG20/BST2/B2M/STAT2/SAMD9/PSMB8/ADAR/EIF2AK2/CXCL11/SP110/TAP1/PSMB9/C1S/MOV10/TRAFD1/GBP2/CXCL10/TRIM21/PARP9
	HALLMARK_MTORC1_SIGNALING	34	-0.365252	-2.24353	0.00666667	0.0116667	0.00175439	228	0.56	0.27	0.43	PFKL/SLC7A5/LGMN/ENO1/MTHFD2/PSAT1/EEF1E1/PGK1/SLC1A5/EIF2S2/HSPA9/DDIT4/GBE1/UCHL5/TRIB3/IFRD1/ASNS/PPP1R15A
	HALLMARK_MYC_TARGETS_V1	33	-0.486245	-2.96051	0.00666667	0.0116667	0.00175439	353	0.88	0.42	0.53	NPM1/SYNCRIP/EEF1B2/RPS2/HNRNPC/ABCE1/IMPDH2/NAP1L1/RPL14/RPL34/RPS5/RPS3/PABPC4/CCT4/RPS10/RPL18/IARS/GNL3/DDX21/C1QBP/XPOT/PGK1/NOP56/EIF2S2/RPLP0/RPS6/IFRD1/MYC
	HALLMARK_HYPOXIA	32	-0.329655	-1.95474	0.0136054	0.0190476	0.0028643	222	0.53	0.26	0.41	KLF6/P4HA2/ENO1/PIM1/CYR61/IER3/PGK1/WSB1/ATF3/DDIT4/GBE1/HMOX1/VEGFA/PLIN2/STC2/PPP1R15A

## Sheet: Reactome
Sample collection time after poly I:C treatment	Description	setSize	EnrichmentScore	NES	pvalue	p.adjust	qvalues	rank	leading_edge			core_enrichment
									Tags	List	Signal
30 h	REACTOME_IMMUNE_SYSTEM	140	0.680404	2.38631	0.00100301	0.0117057	0.00800115	5	0.01	0	0.02	ULBP3
	REACTOME_ADAPTIVE_IMMUNE_SYSTEM	77	0.553288	1.85354	0.00101937	0.0117057	0.00800115	5	0.03	0	0.03	ULBP3
	REACTOME_CYTOKINE_SIGNALING_IN_IMMUNE_SYSTEM	51	0.834038	2.67572	0.00104603	0.0117057	0.00800115	74	0.49	0.05	0.48	USP18/MX1/UBE2L6/OAS1/ISG20/GBP2/UBA7/IFIT2/OASL/ISG15/STAT2/EIF2AK2/XAF1/STAT1/IRF7/PSMB8/IFITM3/IRF9/B2M/ADAR/GBP6/DDX58/TRIM25/PML/HLA-A
	REACTOME_CLASS_I_MHC_MEDIATED_ANTIGEN_PROCESSING_PRESENTATION	52	0.623498	2.00214	0.00104712	0.0117057	0.00800115	168	0.33	0.11	0.3	UBE2L6/UBA7/DTX3L/PSMB8/PSMB10/B2M/PSMF1/PSMB9/TAP1/ERAP1/HLA-A/TAP2/PSME1/PSME2/SOCS1/ANAPC11/SPSB4
	REACTOME_INNATE_IMMUNE_SYSTEM	40	0.664217	2.04241	0.00107643	0.0117057	0.00800115	79	0.28	0.05	0.27	UBE2L6/UBA7/ISG15/C2/IRF7/DDX58/UNC93B1/TRIM25/IFIH1/NLRC5/C1S
	REACTOME_INTERFERON_SIGNALING	40	0.884249	2.71898	0.00107643	0.0117057	0.00800115	74	0.62	0.05	0.61	USP18/MX1/UBE2L6/OAS1/ISG20/GBP2/UBA7/IFIT2/OASL/ISG15/STAT2/EIF2AK2/XAF1/STAT1/IRF7/PSMB8/IFITM3/IRF9/B2M/ADAR/GBP6/DDX58/TRIM25/PML/HLA-A
	REACTOME_ANTIGEN_PROCESSING_UBIQUITINATION_PROTEASOME_DEGRADATION	40	0.617667	1.89927	0.00215285	0.0199568	0.013641	168	0.3	0.11	0.27	UBE2L6/UBA7/DTX3L/PSMB8/PSMB10/PSMF1/PSMB9/PSME1/PSME2/SOCS1/ANAPC11/SPSB4
	REACTOME_HIV_INFECTION	33	0.599495	1.80683	0.00331492	0.028361	0.0193855	129	0.27	0.09	0.25	PSMB8/PSMB10/B2M/PSMF1/PSMB9/HLA-A/PSME1/LCK/PSME2
54 h	REACTOME_IMMUNE_SYSTEM	208	0.584322	3.22507	0.00110011	0.019365	0.0126907	253	0.26	0.08	0.26	ISG15/IFIT1/MX1/IFIT3/USP18/IRF7/IFIT2/OASL/UBE2L6/OAS1/UBA7/C2/GBP5/IRF9/ISG20/IFITM3/XAF1/GBP6/STAT1/STAT2/DDX58/EIF2AK2/B2M/PSMB10/PSMB8/ADAR/HLA-A/UNC93B1/TRIM21/PSMB9/CTSH/ERAP1/TAP1/C1S/IFIH1/PSMF1/CD36/HLA-DMB/PAG1/PML/TRIM25/NLRC5/NFKBIE/GBP2/CTSO/SKP2/TLR3/PSME1/HSPA5/UBA52/C3/LCK/PSME2/TYK2
	REACTOME_CYTOKINE_SIGNALING_IN_IMMUNE_SYSTEM	71	0.787045	3.69157	0.00131062	0.019365	0.0126907	59	0.35	0.02	0.35	ISG15/IFIT1/MX1/IFIT3/USP18/IRF7/IFIT2/OASL/UBE2L6/OAS1/UBA7/GBP5/IRF9/ISG20/IFITM3/XAF1/GBP6/STAT1/STAT2/DDX58/EIF2AK2/B2M/PSMB8/ADAR/HLA-A
	REACTOME_INNATE_IMMUNE_SYSTEM	54	0.598051	2.60165	0.00138313	0.019365	0.0126907	295	0.3	0.1	0.27	ISG15/IRF7/UBE2L6/UBA7/C2/DDX58/UNC93B1/C1S/IFIH1/TRIM25/NLRC5/TLR3/UBA52/C3/TICAM1/NOD1
	REACTOME_INTERFERON_SIGNALING	52	0.856618	3.67618	0.00139665	0.019365	0.0126907	59	0.48	0.02	0.48	ISG15/IFIT1/MX1/IFIT3/USP18/IRF7/IFIT2/OASL/UBE2L6/OAS1/UBA7/GBP5/IRF9/ISG20/IFITM3/XAF1/GBP6/STAT1/STAT2/DDX58/EIF2AK2/B2M/PSMB8/ADAR/HLA-A
	REACTOME_CLASS_I_MHC_MEDIATED_ANTIGEN_PROCESSING_PRESENTATION	73	0.457939	2.17078	0.0025974	0.0253512	0.0166138	246	0.23	0.08	0.22	UBE2L6/UBA7/B2M/PSMB10/PSMB8/HLA-A/TRIM21/PSMB9/ERAP1/TAP1/PSMF1/CD36/SKP2/PSME1/HSPA5/UBA52/PSME2
	REACTOME_ANTIGEN_PROCESSING_UBIQUITINATION_PROTEASOME_DEGRADATION	57	0.428163	1.88931	0.00273598	0.0253512	0.0166138	246	0.19	0.08	0.18	UBE2L6/UBA7/PSMB10/PSMB8/TRIM21/PSMB9/PSMF1/SKP2/PSME1/UBA52/PSME2
	REACTOME_FORMATION_OF_THE_TERNARY_COMPLEX_AND_SUBSEQUENTLY_THE_43S_COMPLEX	33	-0.50198	-2.55109	0.00299401	0.0253512	0.0166138	1543	1	0.5	0.5	EIF3G/EIF3F/EIF3H/RPS2/RPS20/RPS9/RPS21/RPS13/RPS14/EIF3A/RPS24/RPS19/RPS16/EIF3I/EIF3B/RPS17/RPS5/EIF1AX/EIF3E/RPS10/RPS15A/RPS3A/RPS18/RPS12/RPS6/RPS7/RPS27A/RPS8/EIF3J/RPS23/EIF2S1/EIF2S2
	REACTOME_SLC_MEDIATED_TRANSMEMBRANE_TRANSPORT	38	-0.405684	-2.15708	0.00318471	0.0253512	0.0166138	748	0.55	0.24	0.42	SLC26A6/SLC39A8/SLC4A7/SLC39A6/SLC9A9/SLC38A2/SLC20A1/SLC1A4/SLCO4A1/SLC7A1/SLC29A1/SLC30A1/SLC6A15/SLC17A6/SLC16A1/SLC7A5/SLC3A2/SLC6A9/SLC7A11/SLC1A5
	REACTOME_ACTIVATION_OF_THE_MRNA_UPON_BINDING_OF_THE_CAP_BINDING_COMPLEX_AND_EIFS_AND_SUBSEQUENT_BINDING_TO_43S	37	-0.480377	-2.50453	0.00322581	0.0253512	0.0166138	1543	0.97	0.5	0.49	EIF3G/EIF3F/EIF3H/RPS2/RPS20/RPS9/RPS21/RPS13/RPS14/EIF3A/RPS24/EIF4B/RPS19/RPS16/EIF3I/EIF3B/PABPC1/RPS17/RPS5/EIF1AX/EIF3E/RPS10/RPS15A/RPS3A/RPS18/RPS12/RPS6/RPS7/RPS27A/RPS8/EIF3J/RPS23/EIF2S1/EIF4EBP1/EIF2S2
	REACTOME_PEPTIDE_CHAIN_ELONGATION	53	-0.462993	-2.68518	0.00357143	0.0253512	0.0166138	1530	0.96	0.5	0.49	RPS2/RPL14/RPS20/RPL17/RPL15/RPS9/RPS21/EEF1A1/RPS13/RPS14/RPLP2/RPS24/RPL23A/RPS19/RPL37/RPS16/RPL38/RPL29/RPL22/RPL19/RPL18/RPL34/RPS17/RPL8/RPS5/RPL24/RPL13A/RPS10/RPS15A/RPL27/RPL5/RPL13/RPL9/RPL32/RPS3A/RPL4/RPS18/RPL18A/RPL30/RPS12/RPS6/RPL12/RPS7/RPS27A/RPL26/RPL35A/RPS8/RPLP0/RPLP1/RPS23
	REACTOME_NONSENSE_MEDIATED_DECAY_ENHANCED_BY_THE_EXON_JUNCTION_COMPLEX	60	-0.455253	-2.71111	0.00392157	0.0253512	0.0166138	1530	0.95	0.5	0.48	RPS2/RPL14/RPS20/RPL17/RPL15/PPP2R2A/RPS9/RPS21/RPS13/RPS14/RPLP2/RPS24/PPP2CA/RPL23A/RPS19/RPL37/RPS16/RPL38/RPL29/RPL22/RPL19/PABPC1/RPL18/RPL34/RPS17/RPL8/RPS5/RNPS1/UPF3A/RPL24/RPL13A/RPS10/RPS15A/RPL27/RPL5/RPL13/UPF2/RPL9/RPL32/RPS3A/RPL4/RPS18/RPL18A/ETF1/RPL30/RPS12/RPS6/RPL12/RPS7/RPS27A/RPL26/RPL35A/RPS8/RPLP0/RPLP1/RPS23
	REACTOME_INFLUENZA_VIRAL_RNA_TRANSCRIPTION_AND_REPLICATION	59	-0.392779	-2.32345	0.00393701	0.0253512	0.0166138	1530	0.92	0.5	0.47	RPS2/RPL14/RPS20/RPL17/HSP90AA1/RPL15/RPS9/RPS21/POLR2H/RPS13/RPS14/RPLP2/RPS24/GRSF1/RPL23A/RPS19/RPL37/RPS16/RPL38/RPL29/RPL22/RPL19/RPL18/RPL34/IPO5/RPS17/RPL8/RPS5/RPL24/RPL13A/RPS10/RPS15A/RPL27/RPL5/RPL13/RPL9/RPL32/RPS3A/RPL4/RPS18/RPL18A/RPL30/RPS12/RPS6/RPL12/RPS7/RPS27A/RPL26/RPL35A/RPS8/RPLP0/RPLP1/RPS23
	REACTOME_INFLUENZA_LIFE_CYCLE	65	-0.356312	-2.16919	0.00398406	0.0253512	0.0166138	1537	0.89	0.5	0.45	RPL28/RPS2/RPL14/RPS20/RPL17/HSP90AA1/RPL15/RPS9/RPS21/POLR2H/RPS13/RPS14/RPLP2/RAE1/RPS24/NUP54/GRSF1/RPL23A/RPS19/RPL37/RPS16/RPL38/RPL29/RPL22/RPL19/RPL18/RPL34/IPO5/KPNB1/RPS17/RPL8/RPS5/RPL24/RPL13A/RPS10/RPS15A/RPL27/RPL5/RPL13/RPL9/RPL32/RPS3A/RPL4/RPS18/RPL18A/RPL30/RPS12/RPS6/RPL12/RPS7/RPS27A/RPL26/RPL35A/RPS8/RPLP0/RPLP1/RPS23
	REACTOME_SRP_DEPENDENT_COTRANSLATIONAL_PROTEIN_TARGETING_TO_MEMBRANE	62	-0.345663	-2.07312	0.00401606	0.0253512	0.0166138	1530	0.84	0.5	0.43	RPS2/RPL14/RPS20/RPL17/RPL15/SSR1/RPS9/RPS21/RPS13/RPS14/RPLP2/RPS24/RPL23A/RPS19/RPL37/RPS16/SRP72/RPL38/RPL29/RPL22/RPL19/RPL18/RPL34/RPS17/RPL8/RPS5/RPL24/RPL13A/RPS10/RPS15A/RPL27/RPL5/RPL13/RPL9/RPL32/RPS3A/RPL4/RPS18/RPL18A/RPL30/RPS12/RPS6/RPL12/RPS7/RPS27A/RPL26/RPL35A/RPS8/RPLP0/RPLP1/RPS23
	REACTOME_3_UTR_MEDIATED_TRANSLATIONAL_REGULATION	67	-0.458045	-2.8155	0.00404858	0.0253512	0.0166138	1543	0.96	0.5	0.48	EIF3G/RPL28/EIF3F/EIF3H/RPS2/RPL14/RPS20/RPL17/RPL15/RPS9/RPS21/RPS13/RPS14/RPLP2/EIF3A/RPS24/RPL23A/EIF4B/RPS19/RPL37/RPS16/RPL38/RPL29/RPL22/RPL19/EIF3I/EIF3B/PABPC1/RPL18/RPL34/RPS17/RPL8/RPS5/EIF1AX/RPL24/RPL13A/EIF3E/RPS10/RPS15A/RPL27/RPL5/RPL13/RPL9/RPL32/RPS3A/RPL4/RPS18/RPL18A/RPL30/RPS12/RPS6/RPL12/RPS7/RPS27A/RPL26/RPL35A/RPS8/RPLP0/RPLP1/EIF3J/RPS23/EIF2S1/EIF2S2
	REACTOME_HOST_INTERACTIONS_OF_HIV_FACTORS	38	0.477289	1.88922	0.00436047	0.0253629	0.0166215	246	0.26	0.08	0.25	B2M/PSMB10/PSMB8/HLA-A/PSMB9/PSMF1/PSME1/UBA52/LCK/PSME2
	REACTOME_ADAPTIVE_IMMUNE_SYSTEM	126	0.368697	1.90057	0.00472813	0.0267521	0.0175318	246	0.19	0.08	0.18	UBE2L6/UBA7/B2M/PSMB10/PSMB8/HLA-A/TRIM21/PSMB9/CTSH/ERAP1/TAP1/PSMF1/CD36/HLA-DMB/PAG1/NFKBIE/CTSO/SKP2/PSME1/HSPA5/UBA52/C3/LCK/PSME2
	REACTOME_TRANSLATION	87	-0.381448	-2.44208	0.0049505	0.0272835	0.0178801	1543	0.87	0.5	0.45	EIF3G/RPL28/EIF3F/EIF3H/RPS2/EIF2B5/RPL14/EEF1G/RPS20/RPL17/RPL15/SSR1/RPS9/RPS21/EEF1A1/RPS13/RPS14/RPLP2/EIF3A/RPS24/RPL23A/EIF4B/EEF1D/RPS19/EEF1B2/RPL37/RPS16/SRP72/EIF2B3/RPL38/RPL29/RPL22/RPL19/EIF3I/EIF3B/PABPC1/RPL18/RPL34/EIF5B/RPS17/RPL8/RPS5/EIF1AX/RPL24/RPL13A/EIF3E/RPS10/RPS15A/RPL27/RPL5/RPL13/RPL9/RPL32/EIF5/RPS3A/RPL4/RPS18/RPL18A/ETF1/RPL30/RPS12/RPS6/RPL12/RPS7/RPS27A/RPL26/RPL3…
	REACTOME_SYNTHESIS_OF_DNA	42	0.4713	1.91939	0.00849858	0.0386046	0.0252993	977	0.64	0.32	0.44	PSMB10/PSMB8/PSMB9/PSMF1/CDC6/PSME1/UBA52/PSME2/PRIM1/RPA3/MCM5/POLD1/POLE/POLA2/RFC2/MCM4/MCM2/CDC45/CDK2/PCNA/PSMD10/POLD4/MCM6/MCM3/PRIM2/LIG1/POLD3
	REACTOME_S_PHASE	51	0.42679	1.82896	0.0124827	0.0476492	0.0312266	977	0.59	0.32	0.41	PSMB10/PSMB8/PSMB9/PSMF1/CDC6/SKP2/PSME1/UBA52/PSME2/CCND1/PRIM1/RPA3/MCM5/POLD1/POLE/POLA2/CDC25B/RFC2/MCM4/MCM2/CDC45/CDK2/PCNA/PSMD10/POLD4/MCM6/MCM3/PRIM2/LIG1/POLD3
	REACTOME_M_G1_TRANSITION	35	0.473529	1.84216	0.0132159	0.0493205	0.0323219	950	0.63	0.31	0.44	PSMB10/PSMB8/PSMB9/PSMF1/CDC6/PSME1/UBA52/PSME2/PRIM1/RPA3/MCM5/POLE/POLA2/E2F1/MCM4/MCM2/CDC45/CDK2/PSMD10/MCM6/MCM3/PRIM2
78 h	REACTOME_IMMUNE_SYSTEM	75	0.697592	3.18591	0.00104603	0.0125398	0.00860152	846	1	1	0	ISG15/USP18/IRF7/OASL/OAS1/MX1/UBE2L6/IRF9/DDX58/IFITM3/GBP5/IFIT2/C2/UBA7/ISG20/B2M/STAT2/STAT1/XAF1/PSMB8/ADAR/GBP6/HLA-A/EIF2AK2/TLR3/TAP1/ERAP1/PSMB9/C1S/CD36/PSMB10/GBP2/TRIM21/UNC93B1/CTSH/C3/PSMF1/PSME2/PSME1/CTSO/IFIH1/TAP2/SKP2/PML/PJA1/FADD/TRIM25/IL1R1/SPSB4/SHC1/CD81/CALR/YWHAB/JAK2/SEC61A1/PDIA3/MAP3K3/AKT3/SEC24D/UBR4/HSPA5/ITPR2/IL6ST/APP/DYNC1LI2/PRKCSH/DUSP4/FOXO1/LGMN/NCAM1/KPNA…
	REACTOME_CYTOKINE_SIGNALING_IN_IMMUNE_SYSTEM	35	0.863384	3.43803	0.00116414	0.0125398	0.00860152	44	0.66	0.05	0.65	ISG15/USP18/IRF7/OASL/OAS1/MX1/UBE2L6/IRF9/DDX58/IFITM3/GBP5/IFIT2/UBA7/ISG20/B2M/STAT2/STAT1/XAF1/PSMB8/ADAR/GBP6/HLA-A/EIF2AK2
	REACTOME_INTERFERON_SIGNALING	30	0.89975	3.45711	0.00117925	0.0125398	0.00860152	44	0.77	0.05	0.75	ISG15/USP18/IRF7/OASL/OAS1/MX1/UBE2L6/IRF9/DDX58/IFITM3/GBP5/IFIT2/UBA7/ISG20/B2M/STAT2/STAT1/XAF1/PSMB8/ADAR/GBP6/HLA-A/EIF2AK2
	REACTOME_ADAPTIVE_IMMUNE_SYSTEM	39	0.480358	1.93883	0.00462428	0.0402973	0.0276414	1	0.03	0	0.03
