# Supplementary material for: Combating viral contaminants in CHO cells by engineering innate immunity
Source: Sci Rep. 2019 Jun 20;9:8827. doi: 10.1038/s41598-019-45126-x (PMC6586939; doi:10.1038/s41598-019-45126-x)
Supplement: Supplementary file 4 — Additional file 4 [file 41598_2019_45126_MOESM4_ESM.xlsx]

## Sheet: Hallmark
Virus	Description	setSize	EnrichmentScore	NES	pvalue	p.adjust	qvalues	rank	leading_edge			core_enrichment
									Tags	List	Signal
VSV	HALLMARK_INTERFERON_GAMMA_RESPONSE	83	0.818204	3.74847	0.00114548	0.00815101	0.00496737	98	0.58	0.05	0.57	IFI44/USP18/MX1/IRF7/HERC6/UBE2L6/TNFSF10/DDX60/ISG15/IFIT2/PARP12/IRF9/XAF1/STAT2/SAMHD1/ISG20/LGALS3BP/OASL/TRAFD1/STAT1/EIF2AK2/IFITM3/PSMB8/ADAR/CXCL10/ZNFX1/PSMB10/GBP6/NMI/SP110/B2M/NLRC5/TAP1/RNF213/DHX58/DDX58/PML/OGFR/TRIM25/TOR1B/IFIH1/IL15/BST2/BATF2/PSMB9/C1S/HLA-A/TRIM26
	HALLMARK_INTERFERON_ALPHA_RESPONSE	56	0.914724	3.88356	0.00121507	0.00815101	0.00496737	98	0.79	0.05	0.77	IFI44/USP18/MX1/OAS1/IRF7/HERC6/UBA7/UBE2L6/DDX60/ISG15/IFIT2/PARP12/IRF9/STAT2/GBP2/ISG20/LGALS3BP/OASL/PARP9/TRAFD1/EIF2AK2/IFITM3/PSMB8/ADAR/CXCL10/NMI/SP110/SAMD9/B2M/TAP1/TRIM5/DHX58/OGFR/TRIM25/IFIH1/IL15/BST2/BATF2/PSMB9/FAM46A/C1S/TMEM140/MOV10/TRIM26
	HALLMARK_ALLOGRAFT_REJECTION	38	0.557065	2.18067	0.001287	0.00815101	0.00496737	126	0.32	0.07	0.3	IRF7/GBP2/STAT1/C2/PSMB10/B2M/TAP1/IL15/HLA-A/TAP2/TLR3/TAPBP
	HALLMARK_EPITHELIAL_MESENCHYMAL_TRANSITION	48	-0.644446	-3.71878	0.00518135	0.0201699	0.0122919	284	0.62	0.15	0.54	CYR61/LAMA2/COL5A1/TNFRSF12A/LAMC1/CD44/BMP1/CALU/MYL9/DST/TAGLN/LAMA3/MMP3/FLNA/GADD45B/TIMP1/PCOLCE2/LRP1/SERPINE1/IL6/THBS1/ECM1/COL12A1/JUN/ITGAV/SPP1/FN1/CXCL1/TNFAIP3
	HALLMARK_MYC_TARGETS_V1	68	-0.414787	-2.71251	0.00632911	0.0201699	0.0122919	865	0.82	0.47	0.46	CBX3/RPL14/PRDX3/HNRNPC/PABPC1/PSMA7/FBL/PHB/PHB2/CDK4/EIF4G2/RPL34/DHX15/SYNCRIP/PA2G4/NPM1/EIF2S2/CCT3/NME1/HDAC2/SET/XPOT/IMPDH2/NAP1L1/TYMS/SNRPD2/HSPD1/H2AFZ/CCT7/RPS3/EPRS/RPS5/RANBP1/CCT2/GOT2/RPL22/MCM2/CAD/VDAC1/PGK1/PRPS2/RPS10/C1QBP/CANX/RPL6/HSPE1/PABPC4/EIF1AX/RPS6/EEF1B2/DUT/ODC1/XPO1/RPS2/RPLP0
	HALLMARK_OXIDATIVE_PHOSPHORYLATION	67	-0.407425	-2.63111	0.00636943	0.0201699	0.0122919	1011	0.96	0.55	0.45	PDHB/MDH1/COX4I1/ATP5L/NDUFA4/NDUFB6/SLC25A3/ATP6AP1/LRPPRC/PRDX3/MRPS15/OGDH/ATP5O/ATP5E/PHB2/SDHA/PDHA1/COX5B/COX6B1/ATP5J2/ATP5G3/NDUFB8/NDUFC1/UQCRB/UQCR11/NDUFA6/NNT/ACO2/ATP5A1/ATP5F1/COX7A2/CYCS/COX7C/ATP5H/ATP5G1/ATP5C1/NDUFB2/ETFA/NDUFV2/MDH2/NDUFB5/OPA1/GOT2/GLUD1/ATP5G2/NDUFA3/ACAT1/ATP5J/SLC25A5/IDH3A/VDAC1/HSD17B10/ATP5B/HSPA9/NDUFA1/COX6A1/NDUFB4/SUCLG1/COX7B/COX8A/CYB5R3/MGST3/UQCRQ
	HALLMARK_HYPOXIA	41	-0.306504	-1.72363	0.0135135	0.0366795	0.0223532	274	0.34	0.15	0.3	COL5A1/IER3/ANXA2/SRPX/MIF/PIM1/KLF6/PDK3/DUSP1/SERPINE1/IL6/JUN/TNFAIP3
EMCV	HALLMARK_INTERFERON_GAMMA_RESPONSE	91	0.820979	3.94173	0.00146628	0.0121678	0.00572998	249	0.6	0.07	0.58	ISG15/IFIT1/USP18/MX1/IFIT3/IRF7/IFI44/IFIT2/DDX60/OASL/HERC6/UBE2L6/IRF9/SP110/PARP12/CXCL10/XAF1/CXCL11/ISG20/IFITM3/SAMHD1/TNFSF10/LGALS3BP/EIF2AK2/STAT1/TRAFD1/STAT2/B2M/DDX58/PSMB8/GBP6/TRIM21/ADAR/BST2/PSMB10/ZNFX1/CCL2/NMI/RNF213/PSMB9/HLA-A/BATF2/PML/NLRC5/PSME2/TAP1/C1S/CASP4/IFIH1/IL15/PSME1/OGFR/NOD1/PSMA3/BANK1
	HALLMARK_INTERFERON_ALPHA_RESPONSE	58	0.905972	3.9929	0.00159236	0.0121678	0.00572998	243	0.81	0.07	0.77	ISG15/USP18/MX1/IFIT3/IRF7/IFI44/IFIT2/DDX60/OASL/HERC6/UBE2L6/OAS1/UBA7/IRF9/SP110/PARP12/CXCL10/CXCL11/ISG20/IFITM3/LGALS3BP/PARP9/EIF2AK2/TRAFD1/STAT2/B2M/PSMB8/SAMD9/TRIM21/ADAR/BST2/NMI/TRIM5/PSMB9/MOV10/BATF2/PSME2/LPAR6/FAM46A/TAP1/C1S/IFIH1/IL15/PSME1/OGFR/PSMA3/CCRL2
	HALLMARK_UNFOLDED_PROTEIN_RESPONSE	59	-0.413076	-2.11393	0.00265957	0.0121678	0.00572998	444	0.37	0.12	0.33	HERPUD1/ERN1/VEGFA/LSM4/CHAC1/TARS/EIF4EBP1/SLC1A4/DDIT4/ATF3/IARS/MTHFD2/ATF6/CEBPG/XPOT/ATF4/HSPA9/PSAT1/SLC7A5/STC2/ASNS
	HALLMARK_ESTROGEN_RESPONSE_EARLY	58	-0.404366	-2.05396	0.0026738	0.0121678	0.00572998	687	0.43	0.19	0.35	AMFR/ABHD2/HR/AKAP1/CD44/NCOR2/MYC/KLF10/KLF4/RBBP8/SLC39A6/IGF1R/RRP12/ARL3/TGIF2/GJA1/MUC1/AREG/RPS6KA2/SLC1A4/TGM2/IL6ST/SLC7A5/STC2
	HALLMARK_IL2_STAT5_SIGNALING	69	-0.401576	-2.1483	0.002849	0.0121678	0.00572998	618	0.49	0.17	0.42	EMP1/NOP2/ADAM19/CD44/UCK2/MYC/KLF6/CSF1/SWAP70/ARL4A/PUS1/NFIL3/IGF1R/RHOB/ODC1/ECM1/SLC29A2/NDRG1/MUC1/GABARAPL1/ITIH5/MAFF/PLIN2/IGF2R/ITGAV/AHR/TGM2/CCND2/ABCB1/PIM1/SLC1A5/GADD45B/SPP1
	HALLMARK_P53_PATHWAY	69	-0.431597	-2.3089	0.002849	0.0121678	0.00572998	304	0.33	0.09	0.31	TNNI1/AEN/SDC1/NOL8/DDIT3/SP1/NDRG1/IER5/IER3/CCND2/DDIT4/ATF3/CDKN2AIP/H2AFJ/SLC3A2/PLK2/HIST1H1C/SLC7A11/NUPR1/TRIB3/GADD45A/PPP1R15A
	HALLMARK_TNFA_SIGNALING_VIA_NFKB	76	-0.444442	-2.47773	0.00287356	0.0121678	0.00572998	581	0.57	0.16	0.48	CD44/EFNA1/MYC/KLF10/KLF6/NFKB2/KLF4/VEGFA/MCL1/CSF1/NFIL3/RHOB/CEBPD/RELB/KLF9/IL6/IER5/SGK1/MAFF/CYR61/ICAM1/TNFAIP3/EGR2/TGIF1/KDM6B/AREG/ETS2/IER3/PTGS2/NFKBIA/ATF3/CCNL1/RCAN1/IL6ST/PLK2/SERPINE1/TNC/EIF1/GADD45A/PPP1R15A/GADD45B/CXCL1
	HALLMARK_EPITHELIAL_MESENCHYMAL_TRANSITION	70	-0.62912	-3.38337	0.00288184	0.0121678	0.00572998	408	0.54	0.11	0.49	DCN/VEGFA/GPC1/NNMT/FLNA/PLOD1/RHOB/SDC1/TAGLN/COL12A1/ECM1/IL6/GJA1/BMP1/LAMC1/CYR61/LAMA2/TNFAIP3/ITGAV/PDLIM4/AREG/TGM2/MMP3/LRP1/CTGF/TIMP1/SERPINE1/TNFRSF12A/TNC/MYL9/THBS1/FN1/LAMA3/GADD45A/GADD45B/CXCL1/SPP1
	HALLMARK_HYPOXIA	70	-0.460797	-2.47814	0.00288184	0.0121678	0.00572998	556	0.43	0.16	0.37	EFNA1/HMOX1/KLF6/SRPX/KDM3A/DCN/VEGFA/GPC1/VLDLR/MIF/NFIL3/DDIT3/KLHL24/NDRG1/IL6/MAFF/WSB1/PLIN2/CYR61/TNFAIP3/IER3/TGM2/DDIT4/ATF3/CTGF/PIM1/SERPINE1/PPP1R15A/STC2
	HALLMARK_MTORC1_SIGNALING	102	-0.34799	-2.07687	0.00327869	0.012459	0.00586713	369	0.23	0.1	0.21	FAM129A/UCHL5/EEF1E1/NFIL3/DDIT3/GTF2H1/PSPH/EIF2S2/SLC1A4/DDIT4/SHMT2/MTHFD2/BCAT1/SLC7A11/HSPA9/PSAT1/SLC1A5/NUPR1/TRIB3/SLC7A5/PPP1R15A/ASNS
	HALLMARK_MYC_TARGETS_V2	34	-0.40454	-1.78789	0.00479616	0.015261	0.00718664	1063	0.62	0.3	0.44	UTP20/NOLC1/GNL3/HSPD1/PRMT3/NIP7/WDR43/TCOF1/SORD/PA2G4/NOP2/PPRC1/MRTO4/MYC/NDUFAF4/PUS1/RRP12/TFB2M/SLC29A2/RCL1
	HALLMARK_COAGULATION	36	-0.396961	-1.78434	0.00481928	0.015261	0.00718664	216	0.28	0.06	0.26	MAFF/MMP3/LRP1/TIMP1/SERPINE1/MMP10/THBS1/FN1/MMP9
	HALLMARK_UV_RESPONSE_UP	50	-0.361374	-1.75506	0.00526316	0.0153846	0.00724483	428	0.3	0.12	0.27	DLG4/RXRB/RHOB/CYB5R1/IL6/TARS/ICAM1/DDX21/ABCB1/NFKBIA/ATF3/IL6ST/CEBPG/ASNS
	HALLMARK_INFLAMMATORY_RESPONSE	50	0.458208	1.96228	0.00643087	0.0174552	0.00821991	275	0.24	0.08	0.22	IRF7/CXCL10/CXCL11/TNFSF10/EIF2AK2/BST2/CCL2/NMI/IL15/C3AR1/CCRL2/TLR3
	HALLMARK_APICAL_JUNCTION	36	-0.386931	-1.73926	0.00722892	0.0183133	0.00862397	255	0.22	0.07	0.21	BMP1/ICAM1/ICAM5/ACTC1/MYL9/MMP9/LAMA3
	HALLMARK_E2F_TARGETS	92	0.379531	1.82547	0.00872093	0.0207122	0.00975367	998	0.52	0.28	0.39	CBX5/PCNA/MELK/RRM2/POLD3/TOP2A/CDC25B/CDK1/EED/UNG/RAD51AP1/DONSON/KPNA2/ESPL1/LUC7L3/AURKA/MCM5/MRE11A/ASF1B/TRIP13/WDR90/RBBP7/HN1/MCM4/TK1/PTTG1/POLA2/MCM6/CDKN2C/RFC2/BRCA2/RFC3/LMNB1/POLD1/HELLS/RPA3/UBE2T/DLGAP5/MCM3/KIF2C/LIG1/SRSF1/GINS4/MYBL2/KIF4A/EZH2/SPC24/ZW10
	HALLMARK_CHOLESTEROL_HOMEOSTASIS	30	-0.397302	-1.69239	0.0117925	0.0263596	0.0124131	814	0.43	0.23	0.34	SCD/ANTXR2/ABCA2/GLDC/LGMN/FAM129A/NFIL3/ACTG1/ATF3/TNFRSF12A/TRIB3/ATF5
	HALLMARK_ALLOGRAFT_REJECTION	51	0.411275	1.7643	0.0144695	0.0305466	0.0143848	275	0.22	0.08	0.2	IRF7/C2/STAT1/B2M/PSMB10/CCL2/HLA-A/TAP1/IL15/HLA-DMB/TLR3
	HALLMARK_KRAS_SIGNALING_UP	46	-0.340393	-1.63601	0.0185185	0.037037	0.0174413	173	0.22	0.05	0.21	IL33/EREG/PTGS2/CCND2/ABCB1/MMP10/MMP9/PPP1R15A/SPP1
REO	HALLMARK_MYC_TARGETS_V1	148	-0.433505	-2.52938	0.00129199	0.014726	0.0075703	2756	0.76	0.46	0.42	PSMD1/SLC25A3/RPL14/NOLC1/PABPC4/RPS5/FBL/XPOT/SNRPD2/PSMA2/KPNB1/PHB/SNRPD3/SF3B3/TYMS/NHP2/RPLP0/APEX1/TFDP1/PSMC4/ERH/RPS10/PSMA6/RPS2/HNRNPU/SF3A1/COPS5/ACP1/KARS/HPRT1/U2AF1/PSMC6/RNPS1/CCT5/VBP1/EEF1B2/PSMD7/MCM2/RPL22/HNRNPA2B1/RAD23B/C1QBP/RPS6/SNRPG/RPS3/YWHAE/HNRNPD/NDUFAB1/MRPL23/UBE2L3/SRSF1/SERBP1/POLE3/NAP1L1/SYNCRIP/XPO1/EIF3D/SRM/CBX3/NME1/UBE2E1/SET/CNBP/SSB/ABCE1/PSMA1/H2AFZ/RPL…
	HALLMARK_TNFA_SIGNALING_VIA_NFKB	101	-0.584646	-3.15377	0.00139276	0.014726	0.0075703	691	0.48	0.12	0.43	TRIP10/TRIB1/SGK1/KDM6B/NFAT5/NFKB1/PTGS2/PDE4B/TLR2/DUSP5/PLK2/NR4A1/FOSL1/JUNB/F3/ZBTB10/NFKBIA/MAFF/RCAN1/TRAF1/DNAJB4/PHLDA1/FOS/IER5/ID2/PPP1R15A/MCL1/MYC/CXCL1/KLF10/REL/AREG/GEM/NFIL3/TIPARP/KLF6/JUN/ZC3H12A/HES1/DUSP1/CSF2/HBEGF/GADD45B/TNFAIP3/LIF/IL6/CCNL1
	HALLMARK_MYC_TARGETS_V2	39	-0.583943	-2.48954	0.00164474	0.014726	0.0075703	1551	0.69	0.26	0.51	SRM/PRMT3/CBX3/DCTPP1/PUS1/RCL1/TFB2M/NOP56/PES1/PA2G4/NDUFAF4/MRTO4/NOP2/DDX18/RRP9/BYSL/RRP12/PPRC1/NPM1/GRWD1/GNL3/WDR43/NIP7/MYC/HSPD1/HSPE1
	HALLMARK_TGF_BETA_SIGNALING	36	-0.519431	-2.16236	0.00164745	0.014726	0.0075703	264	0.25	0.04	0.24	ID1/ID2/PPP1R15A/UBE2D3/KLF10/SMAD7/ID3/SKIL
	HALLMARK_BILE_ACID_METABOLISM	38	0.561051	2.68523	0.00258398	0.014726	0.0075703	1812	0.76	0.31	0.53	ABCA1/ABCA9/ABCD1/IDH1/SLC22A18/HSD17B11/PEX11A/ABCD2/ABCG4/DHCR24/PEX26/RXRA/ALDH1A1/NR3C2/NUDT12/ACSL1/RETSAT/AMACR/NPC1/FADS1/ALDH9A1/HACL1/ABCD3/ABCA2/CROT/SCP2/OPTN/SLC35B2/PFKM
	HALLMARK_COAGULATION	49	0.464051	2.42562	0.0027933	0.014726	0.0075703	891	0.47	0.15	0.4	C3/HMGCS2/THBD/MMP14/C1R/C1S/CAPN5/CFI/GSN/CTSH/P2RY1/TMPRSS6/MMP11/SERPING1/SPARC/CASP9/CTSO/LRP1/F2RL2/RAPGEF3/RABIF/MMP9/S100A1
	HALLMARK_APICAL_JUNCTION	74	0.432827	2.55339	0.00325733	0.014726	0.0075703	1675	0.54	0.28	0.39	CLDN15/ITGA3/CNTN1/ARHGEF6/PIK3R3/VCAM1/LAMA3/JUP/INSIG1/ICAM4/LIMA1/ADAM23/CDSN/COL16A1/ADAM15/EVL/EXOC4/PKD1/SIRPA/THBS3/MMP9/EPB41L2/ICAM5/GNAI2/NRAP/ITGB4/TMEM8B/VCAN/NLGN2/MYH10/LAYN/ADAM9/CRAT/ICAM1/CNN2/SPEG/AKT2/CTNNA1/SKAP2/CERCAM
	HALLMARK_FATTY_ACID_METABOLISM	74	0.29242	1.72508	0.00325733	0.014726	0.0075703	2107	0.59	0.36	0.39	CD36/HMGCS2/TP53INP2/IDH1/EPHX1/HSD17B11/FABP2/CPT1A/DHCR24/PTPRG/ALDH3A2/ALDH1A1/D2HGDH/UROS/RDH11/PPARA/ACSL1/RETSAT/ACOT2/ETFDH/HIBCH/GCDH/ALDH9A1/MAOA/CRAT/ECHS1/VNN1/ERP29/ACADS/ADIPOR2/ADSL/ECI2/ACOX1/CBR1/NTHL1/LGALS1/GLUL/HMGCS1/ACADVL/CRYZ/CPT2/HSDL2/ACAT2/PDHB
	HALLMARK_XENOBIOTIC_METABOLISM	77	0.301189	1.81741	0.00325733	0.014726	0.0075703	1690	0.48	0.29	0.35	CD36/IDH1/XDH/EPHX1/POR/ABCD2/JUP/ACP2/PC/BCAT1/PYCR1/NINJ1/PDK4/ALDH2/RETSAT/FAH/PROS1/SLC6A6/MAN1A1/NPC1/TMEM176B/ACOX3/ETFDH/ALDH9A1/CYP2J2/MAOA/GSTT2/MCCC2/HACL1/VNN1/SERPINE1/DHRS1/CASP6/CROT/ACOX1/CBR1/DCXR
	HALLMARK_GLYCOLYSIS	92	0.333735	2.09243	0.00342466	0.014726	0.0075703	1910	0.53	0.32	0.37	IDH1/GPC1/CAPN5/MPI/VLDLR/GYS1/STC2/MERTK/PYGL/HK2/PC/GMPPA/LHPP/PYGB/QSOX1/GUSB/IDUA/EFNA3/B3GALT6/XYLT2/AGRN/G6PD/EXT2/GLCE/SRD5A3/PHKA2/VCAN/CHPF/CHST2/AGL/ALDH9A1/PLOD1/SDC1/NDUFV3/SLC37A4/MXI1/CLN6/CASP6/HDLBP/GALK1/PAM/ISG20/CHST12/TPI1/NOL3/FAM162A/B3GAT3/SLC25A10/DDIT4
	HALLMARK_PEROXISOME	46	0.35545	1.8387	0.00533333	0.0208485	0.0107177	1772	0.57	0.3	0.4	ABCD1/IDH1/HSD17B11/PEX11A/ABCD2/DHCR24/ALDH1A1/MVP/RDH11/SEMA3C/ACSL1/SLC25A19/RETSAT/CLN8/FADS1/ALDH9A1/CRAT/ERCC3/CLN6/ABCD3/SCP2/MSH2/ECI2/ACOX1/SLC35B2/IDE
	HALLMARK_ADIPOGENESIS	105	0.267828	1.73004	0.00706714	0.0250204	0.0128624	2020	0.5	0.34	0.33	C3/CD36/ABCA1/CYP4B1/IDH1/PDCD4/ITIH5/PTRF/POR/PGM1/BCKDHA/LPL/GPX3/IFNGR1/DHCR7/PQLC3/CDKN2C/SSPN/AGPAT3/CCNG2/SORBS1/SLC27A1/ALDH2/RETSAT/FAH/ITSN1/APLP2/HIBCH/PREB/SQRDL/CRAT/ELMOD3/ECHS1/SLC25A1/ACADS/ARAF/ADIPOR2/DGAT1/ACLY/SCP2/PFKL/REEP5/ACOX1/DHRS7/AIFM1/SLC25A10/TKT/SCARB1/QDPR/CD151/CPT2/CAT
	HALLMARK_KRAS_SIGNALING_UP	59	-0.353772	-1.69496	0.0075643	0.0250204	0.0128624	741	0.32	0.12	0.28	ETV5/CAB39L/YRDC/NGF/KLF4/TRIB1/PTGS2/PLEK2/ETS1/MMP10/TRAF1/ID2/PPP1R15A/CSF2/HBEGF/TNFAIP3/LIF/PTBP2
	HALLMARK_HEME_METABOLISM	86	0.270291	1.66475	0.0101351	0.0311293	0.0160028	1741	0.45	0.29	0.33	C3/SLC10A3/ABCG2/EZH1/ALDH6A1/SLC2A1/SLC6A9/TSPAN5/ICAM4/BNIP3L/PC/EPB41/NFE2L1/NARF/UROS/EPOR/AGPAT4/HAGH/AQP3/NNT/BPGM/ATP6V0A1/LRP10/ACSL6/ADD2/MKRN1/ADD1/CTSB/TRAK2/MXI1/BSG/ENDOD1/ACP5/GYPC/DCAF11/SLC30A1/HEBP1/OPTN/HMBS
	HALLMARK_MYOGENESIS	69	0.272534	1.56825	0.0181818	0.0492077	0.0252965	1890	0.61	0.32	0.42	CD36/EPHB3/GNAO1/COL3A1/GSN/DES/STC2/ADCY9/GPX3/PC/SPARC/CDKN1A/ITGB5/SVIL/SSPN/SPTAN1/EFS/COL6A2/ACSL1/FOXO4/AGRN/SORBS1/LPIN1/ITGB4/TSC2/DMD/SCD/AGL/NCAM1/CRAT/FLII/BIN1/SPEG/AKT2/ATP6AP1/PRNP/MYL6B/GAA/PFKM/APP/MRAS/BAG1
	HALLMARK_IL2_STAT5_SIGNALING	92	-0.286159	-1.51719	0.0183099	0.0492077	0.0252965	211	0.14	0.04	0.14	MAFF/TRAF1/PHLDA1/MYC/ARL4A/NFIL3/KLF6/NFKBIZ/CSF2/FAM126B/GADD45B/LIF

## Sheet: Reactome
Virus	Description	setSize	EnrichmentScore	NES	pvalue	p.adjust	qvalues	rank	leading_edge			core_enrichment
									Tags	List	Signal
VSV	REACTOME_IMMUNE_SYSTEM	154	0.591831	2.90387	0.00106724	0.0194626	0.0122367	27	0.05	0.01	0.05	IL6/ULBP3/NFKBIA/JUN/ITGAV/TNFAIP3
	REACTOME_ADAPTIVE_IMMUNE_SYSTEM	85	0.445726	2.02046	0.00115473	0.0194626	0.0122367	298	0.33	0.16	0.29	UBA7/UBE2L6/DTX3L/PSMB8/PSMF1/PSMB10/B2M/TAP1/PSMB9/ERAP1/HLA-A/TAP2/CTSH/CTSO/ASB3/UBE2G2/PSME2/SOCS1/NFKBIE/PSME1/HLA-DMB/LRR1/RNF34/UBE2C/PJA1/SPSB4/KIF2C/VHL
	REACTOME_CLASS_I_MHC_MEDIATED_ANTIGEN_PROCESSING_PRESENTATION	58	0.544457	2.28891	0.0012285	0.0194626	0.0122367	298	0.4	0.16	0.34	UBA7/UBE2L6/DTX3L/PSMB8/PSMF1/PSMB10/B2M/TAP1/PSMB9/ERAP1/HLA-A/TAP2/ASB3/UBE2G2/PSME2/SOCS1/PSME1/LRR1/RNF34/UBE2C/PJA1/SPSB4/VHL
	REACTOME_CYTOKINE_SIGNALING_IN_IMMUNE_SYSTEM	57	0.779488	3.26549	0.00123305	0.0194626	0.0122367	110	0.46	0.06	0.44	USP18/MX1/OAS1/IRF7/UBA7/UBE2L6/ISG15/IFIT2/IRF9/XAF1/STAT2/GBP2/ISG20/OASL/STAT1/EIF2AK2/IFITM3/PSMB8/ADAR/GBP6/B2M/DDX58/PML/TRIM25/HLA-A/RNASEL
	REACTOME_INTERFERON_SIGNALING	44	0.847503	3.35738	0.0013089	0.0194626	0.0122367	110	0.59	0.06	0.57	USP18/MX1/OAS1/IRF7/UBA7/UBE2L6/ISG15/IFIT2/IRF9/XAF1/STAT2/GBP2/ISG20/OASL/STAT1/EIF2AK2/IFITM3/PSMB8/ADAR/GBP6/B2M/DDX58/PML/TRIM25/HLA-A/RNASEL
	REACTOME_INNATE_IMMUNE_SYSTEM	40	0.616672	2.40043	0.00131926	0.0194626	0.0122367	97	0.32	0.05	0.31	IRF7/UBA7/UBE2L6/ISG15/C2/UNC93B1/NLRC5/DHX58/DDX58/TRIM25/IFIH1/C1S/TLR3
	REACTOME_ANTIGEN_PROCESSING_UBIQUITINATION_PROTEASOME_DEGRADATION	47	0.545424	2.19666	0.0025974	0.0315739	0.0198514	298	0.38	0.16	0.33	UBA7/UBE2L6/DTX3L/PSMB8/PSMF1/PSMB10/PSMB9/ASB3/UBE2G2/PSME2/SOCS1/PSME1/LRR1/RNF34/UBE2C/PJA1/SPSB4/VHL
	REACTOME_FORMATION_OF_THE_TERNARY_COMPLEX_AND_SUBSEQUENTLY_THE_43S_COMPLEX	31	-0.582883	-2.98593	0.0034965	0.0322422	0.0202716	602	0.84	0.32	0.58	RPS15A/RPS28/RPS16/EIF2S3/RPS3/RPS5/EIF3I/RPS21/RPS3A/RPSA/EIF3H/RPS23/RPS10/RPS27A/RPS18/RPS17/RPS24/EIF1AX/RPS7/RPS6/RPS4X/RPS9/RPS8/RPS12/RPS2
	REACTOME_ACTIVATION_OF_THE_MRNA_UPON_BINDING_OF_THE_CAP_BINDING_COMPLEX_AND_EIFS_AND_SUBSEQUENT_BINDING_TO_43S	33	-0.550775	-2.85986	0.00373134	0.0322422	0.0202716	602	0.79	0.32	0.54	RPS15A/RPS28/RPS16/EIF2S3/RPS3/RPS5/EIF3I/RPS21/RPS3A/RPSA/EIF3H/RPS23/RPS10/RPS27A/RPS18/RPS17/RPS24/EIF1AX/RPS7/RPS6/RPS4X/RPS9/RPS8/RPS12/RPS2
	REACTOME_RESPIRATORY_ELECTRON_TRANSPORT_ATP_SYNTHESIS_BY_CHEMIOSMOTIC_COUPLING_AND_HEAT_PRODUCTION_BY_UNCOUPLING_PROTEINS_	40	-0.48031	-2.70364	0.00409836	0.0322422	0.0202716	799	0.85	0.43	0.49	ATP5E/SDHA/COX5B/COX6B1/ATP5J2/NDUFB8/NDUFC1/UQCRB/UQCR11/NDUFA6/ATP5A1/ATP5F1/CYCS/COX7C/ATP5H/ATP5G1/ATP5C1/NDUFB2/NDUFA11/ETFA/NDUFV2/NDUFB5/COX1/NDUFA3/ATP5J/ATP5B/NDUFA1/COX6A1/NDUFB4/COX7B/NDUFS5/COX8A/UQCRQ
	REACTOME_TCA_CYCLE_AND_RESPIRATORY_ELECTRON_TRANSPORT	53	-0.46216	-2.75045	0.00502513	0.0326213	0.02051	823	0.85	0.44	0.49	ATP5O/ATP5E/SDHA/PDHA1/COX5B/COX6B1/ATP5J2/NDUFB8/NDUFC1/UQCRB/UQCR11/NDUFA6/NNT/ACO2/ATP5A1/ATP5F1/SLC16A1/CYCS/COX7C/ATP5H/ATP5G1/ATP5C1/NDUFB2/NDUFA11/ETFA/NDUFV2/MDH2/NDUFB5/COX1/NDUFA3/ATP5J/IDH3A/ATP5B/NDUFA1/COX6A1/NDUFB4/BSG/SUCLG2/SUCLG1/COX7B/NDUFS5/COX8A/UQCRQ/PDK3
	REACTOME_INFLUENZA_VIRAL_RNA_TRANSCRIPTION_AND_REPLICATION	64	-0.569473	-3.58958	0.00584795	0.0332321	0.020894	602	0.8	0.32	0.56	RPL5/RPS15A/RPL38/RPS28/RPL37/RPS16/RPL28/RPL8/RPS3/RPS5/RPL18A/RPL29/RPLP2/RPS21/RPL19/RPL4/RPL22/RPS3A/RPSA/RPL26/RPL30/RPS23/RPS10/RPL6/RPL9/RPL23A/RPL41/RPS27A/RPL37A/RPL12/RPL13/RPS18/RPS17/RPS24/RPS7/RPS6/RPS4X/RPS9/RPL35A/RPS8/RPLP1/IPO5/RPL27/RPL7/RPS12/RPL32/RPS2/RPL31/RPL21/RPLP0
	REACTOME_NONSENSE_MEDIATED_DECAY_ENHANCED_BY_THE_EXON_JUNCTION_COMPLEX	64	-0.554511	-3.49527	0.00584795	0.0332321	0.020894	602	0.78	0.32	0.55	RPL5/RPS15A/RPL38/RPS28/RPL37/RPS16/RPL28/RPL8/RPS3/RPS5/RPL18A/RPL29/RPLP2/RPS21/RPL19/RPL4/RPL22/RPS3A/RPSA/RPL26/RPL30/RPS23/RPS10/RPL6/RPL9/RPL23A/RPL41/RPS27A/RPL37A/RPL12/RPL13/RPS18/RPS17/RPS24/RPS7/RPS6/RPS4X/RPS9/RPL35A/RPS8/RPLP1/RPL27/RPL7/RPS12/RPL32/RPS2/RPL31/RPL21/RPLP0
	REACTOME_PEPTIDE_CHAIN_ELONGATION	64	-0.569398	-3.58911	0.00584795	0.0332321	0.020894	602	0.8	0.32	0.56	RPL5/RPS15A/RPL38/RPS28/RPL37/RPS16/RPL28/RPL8/RPS3/RPS5/RPL18A/RPL29/RPLP2/RPS21/RPL19/RPL4/RPL22/RPS3A/RPSA/RPL26/RPL30/RPS23/RPS10/RPL6/EEF1A1/RPL9/RPL23A/RPL41/RPS27A/RPL37A/RPL12/RPL13/RPS18/RPS17/RPS24/RPS7/RPS6/RPS4X/RPS9/RPL35A/RPS8/RPLP1/RPL27/RPL7/RPS12/RPL32/RPS2/RPL31/RPL21/RPLP0
	REACTOME_3_UTR_MEDIATED_TRANSLATIONAL_REGULATION	69	-0.559941	-3.61318	0.00617284	0.0337791	0.0212379	602	0.78	0.32	0.55	RPL5/RPS15A/RPL38/RPS28/RPL37/RPS16/EIF2S3/RPL28/RPL8/RPS3/RPS5/EIF3I/RPL18A/RPL29/RPLP2/RPS21/RPL19/RPL4/RPL22/RPS3A/RPSA/RPL26/RPL30/EIF3H/RPS23/RPS10/RPL6/RPL9/RPL23A/RPL41/RPS27A/RPL37A/RPL12/RPL13/RPS18/RPS17/RPS24/EIF1AX/RPS7/RPS6/RPS4X/RPS9/RPL35A/RPS8/RPLP1/RPL27/RPL7/RPS12/RPL32/RPS2/RPL31/RPL21/RPLP0
	REACTOME_SRP_DEPENDENT_COTRANSLATIONAL_PROTEIN_TARGETING_TO_MEMBRANE	68	-0.560016	-3.5821	0.00617284	0.0337791	0.0212379	602	0.78	0.32	0.55	RPL5/RPS15A/SEC11C/RPL38/RPS28/RPL37/RPS16/RPL28/RPL8/RPS3/RPS5/RPL18A/RPL29/RPLP2/RPS21/RPL19/RPL4/RPL22/RPS3A/RPSA/RPL26/RPL30/RPS23/RPS10/RPL6/RPL9/SSR4/RPL23A/RPL41/SSR1/RPS27A/RPL37A/RPL12/RPL13/RPS18/RPS17/RPS24/RPS7/RPS6/RPS4X/RPS9/RPL35A/RPS8/RPLP1/RPL27/RPL7/RPS12/RPL32/RPS2/RPL31/RPL21/RPLP0
	REACTOME_INFLUENZA_LIFE_CYCLE	70	-0.541158	-3.48912	0.00641026	0.0341303	0.0214587	602	0.76	0.32	0.53	RPL5/RPS15A/RPL38/RPS28/RPL37/RPS16/RPL28/RPL8/RPS3/RPS5/RPL18A/RPL29/RPLP2/RPS21/RPL19/RPL4/RPL22/RPS3A/RPSA/RPL26/RPL30/RPS23/RPS10/CANX/RPL6/RPL9/RPL23A/RPL41/RPS27A/RPL37A/RPL12/RPL13/RPS18/RPS17/RPS24/RPS7/RPS6/RPS4X/RPS9/RPL35A/RPS8/RPLP1/IPO5/RPL27/RPL7/RPS12/RPL32/XPO1/RPS2/RPL31/RPL21/RPLP0
	REACTOME_APOPTOSIS	34	0.526694	1.99015	0.00672948	0.0341559	0.0214748	232	0.32	0.13	0.29	TNFSF10/PSMB8/PSMF1/PSMB10/PSMB9/PSME2/H1F0/BAK1/CASP7/PSME1/HMGB2
	REACTOME_TRANSLATION	79	-0.544988	-3.62249	0.00689655	0.0341559	0.0214748	604	0.76	0.33	0.53	RPS13/RPL5/RPS15A/SEC11C/RPL38/RPS28/RPL37/RPS16/EIF2S3/RPL28/RPL8/RPS3/RPS5/EIF3I/RPL18A/RPL29/RPLP2/RPS21/RPL19/RPL4/RPL22/RPS3A/RPSA/RPL26/RPL30/EIF3H/RPS23/RPS10/RPL6/EEF1A1/RPL9/SSR4/RPL23A/RPL41/SSR1/RPS27A/RPL37A/RPL12/RPL13/RPS18/RPS17/RPS24/EIF1AX/RPS7/RPS6/EEF1B2/RPS4X/RPS9/RPL35A/RPS8/RPLP1/RPL27/RPL7/RPS12/RPL32/RPS2/RPL31/RPL21/RPLP0
	REACTOME_PLATELET_ACTIVATION_SIGNALING_AND_AGGREGATION	31	-0.399242	-2.04519	0.00699301	0.0341559	0.0214748	223	0.32	0.12	0.29	TMSB4X/PROS1/CALU/HGF/TIMP1/ITPR3/SERPINE1/THBS1/FN1
	REACTOME_METABOLISM_OF_MRNA	89	-0.298441	-2.0207	0.00787402	0.0351737	0.0221147	588	0.57	0.32	0.41	RPS15A/RPL38/RPS28/RPL37/RPS16/RPL28/RPL8/RPS3/RPS5/RPL18A/RPL29/RPLP2/RPS21/HSPB1/RPL19/RPL4/RPL22/RPS3A/RPSA/RPL26/RPL30/RPS23/RPS10/RPL6/RPL9/RPL23A/RPL41/RPS27A/RPL37A/RPL12/RPL13/RPS18/RPS17/RPS24/RPS7/RPS6/RPS4X/RPS9/RPL35A/RPS8/RPLP1/RPL27/RPL7/RPS12/RPL32/XPO1/RPS2/RPL31/RPL21/RPLP0
	REACTOME_METABOLISM_OF_RNA	98	-0.269206	-1.88285	0.00934579	0.0397364	0.0249835	588	0.53	0.32	0.38	RPS15A/SNRPD2/RPL38/RPS28/RPL37/RPS16/RPL28/RPL8/RPS3/RPS5/RPL18A/RPL29/RPLP2/RPS21/HSPB1/RPL19/RPL4/RPL22/RPS3A/RPSA/RPL26/RPL30/RPS23/RPS10/RPL6/RPL9/RPL23A/RPL41/RPS27A/RPL37A/RPL12/RPL13/RPS18/RPS17/RPS24/RPS7/RPS6/RPS4X/RPS9/RPL35A/RPS8/RPLP1/RPL27/RPL7/RPS12/RPL32/XPO1/RPS2/RPL31/RPL21/RPLP0
	REACTOME_METABOLISM_OF_PROTEINS	123	-0.469005	-3.3695	0.0116279	0.0431177	0.0271094	642	0.72	0.35	0.5	ATP5A1/RPL3/SUMF2/EIF5A2/EEF1G/RPS13/RPL5/DNAJC19/RPS15A/SEC11C/RPL38/RPS28/RPL37/RPS16/HSPD1/ATP5G1/EIF2S3/PFDN6/ARSG/RPL28/CCT7/RPL8/LMAN1/RPS3/PIGK/RPS5/EIF3I/RPL18A/GANAB/MAN1A2/SEC23A/TBCA/RPL29/CCT2/RPLP2/RPS21/PIGS/RPL19/RPL4/RPL22/RPS3A/RPSA/RPL26/RPL30/EIF3H/VDAC1/ATP5B/HSPA9/RPS23/RPS10/CANX/RPL6/EEF1A1/MAN2A1/RPL9/SSR4/RPL23A/RPL41/SSR1/RPS27A/RPL37A/RPL12/RPL13/RPS18/RPS17/PROS1/RPS24…
	REACTOME_AXON_GUIDANCE	36	-0.343749	-1.86402	0.0116732	0.0431177	0.0271094	284	0.36	0.15	0.31	ENAH/COL5A1/ALCAM/NEO1/LAMC1/MYL9/LAMB1/PLXNA2/COL4A5/SEMA3E/NCAM1/ITGAV
EMCV	REACTOME_IMMUNE_SYSTEM	252	0.530795	3.00422	0.00124224	0.0197586	0.0124377	241	0.2	0.07	0.2	ISG15/IFIT1/USP18/MX1/IFIT3/IRF7/IFIT2/OASL/UBE2L6/OAS1/UBA7/IRF9/GBP5/C2/XAF1/ISG20/IFITM3/EIF2AK2/STAT1/STAT2/B2M/DDX58/PSMB8/GBP6/TRIM21/ADAR/PSMB10/ERAP1/PSMB9/SKP2/UNC93B1/PSMF1/HLA-A/PML/NLRC5/CTSH/PSME2/C8G/AAAS/PIK3R4/TAP1/C1S/CASP4/IFIH1/PSME1/RNF25/RNASEL/CDK1/NOD1/PSMA3
	REACTOME_CELL_CYCLE	141	0.369315	1.9207	0.00132979	0.0197586	0.0124377	1185	0.56	0.33	0.39	PSMB8/PSMB10/CDC6/PSMB9/SKP2/PSMF1/POLE2/PSME2/PCNA/CENPJ/PRIM1/SYCP3/RRM2/POLD3/PSME1/ZWINT/CDC25B/CDK1/PSMA3/CEP250/MIS12/HIST1H2BL/CENPH/MCM10/AURKA/MCM5/ITGB3BP/RBL1/NUF2/NUP43/HJURP/RBBP7/MCM4/PTTG1/CDC45/PSMA5/NEDD1/POLA2/MCM6/SEC13/CDKN2C/RFC2/UBE2D1/RFC3/LMNB1/NUP37/TUBGCP5/POLD1/RPA3/TERF2/GMNN/FEN1/INCENP/MCM3/KIF23/PSMA6/KIF2C/LIG1/UBE2C/PSMA4/GINS4/PSMD10/PSMB3/CEP290/MYBL2/SPC24/ZW10…
	REACTOME_CELL_CYCLE_MITOTIC	122	0.406393	2.06083	0.00137174	0.0197586	0.0124377	1185	0.59	0.33	0.41	PSMB8/PSMB10/CDC6/PSMB9/SKP2/PSMF1/POLE2/PSME2/PCNA/CENPJ/PRIM1/RRM2/POLD3/PSME1/ZWINT/CDC25B/CDK1/PSMA3/CEP250/MIS12/CENPH/MCM10/AURKA/MCM5/ITGB3BP/RBL1/NUF2/NUP43/MCM4/PTTG1/CDC45/PSMA5/NEDD1/POLA2/MCM6/SEC13/CDKN2C/RFC2/UBE2D1/RFC3/NUP37/TUBGCP5/POLD1/RPA3/GMNN/FEN1/INCENP/MCM3/KIF23/PSMA6/KIF2C/LIG1/UBE2C/PSMA4/GINS4/PSMD10/PSMB3/CEP290/MYBL2/SPC24/ZW10/PSMD12/BUB3/PSMC2/SKP1/RFC5/PSMB7/RPA2/…
	REACTOME_CLASS_I_MHC_MEDIATED_ANTIGEN_PROCESSING_PRESENTATION	88	0.411201	1.9726	0.0014245	0.0197586	0.0124377	241	0.18	0.07	0.17	UBE2L6/UBA7/B2M/PSMB8/TRIM21/PSMB10/ERAP1/PSMB9/SKP2/PSMF1/HLA-A/PSME2/TAP1/PSME1/RNF25/PSMA3
	REACTOME_CYTOKINE_SIGNALING_IN_IMMUNE_SYSTEM	79	0.766023	3.58981	0.00145985	0.0197586	0.0124377	92	0.33	0.03	0.33	ISG15/IFIT1/USP18/MX1/IFIT3/IRF7/IFIT2/OASL/UBE2L6/OAS1/UBA7/IRF9/GBP5/XAF1/ISG20/IFITM3/EIF2AK2/STAT1/STAT2/B2M/DDX58/PSMB8/GBP6/ADAR/HLA-A/PML
	REACTOME_DNA_REPLICATION	82	0.46304	2.17994	0.00146628	0.0197586	0.0124377	1174	0.66	0.33	0.45	PSMB8/PSMB10/CDC6/PSMB9/PSMF1/POLE2/PSME2/PCNA/PRIM1/POLD3/PSME1/ZWINT/PSMA3/MIS12/CENPH/MCM10/MCM5/ITGB3BP/NUF2/NUP43/MCM4/CDC45/PSMA5/POLA2/MCM6/SEC13/RFC2/RFC3/NUP37/POLD1/RPA3/GMNN/FEN1/INCENP/MCM3/KIF23/PSMA6/KIF2C/LIG1/PSMA4/GINS4/PSMD10/PSMB3/SPC24/ZW10/PSMD12/BUB3/PSMC2/RFC5/PSMB7/RPA2/PSMA2/PSMC5/ORC5
	REACTOME_MITOTIC_M_M_G1_PHASES	72	0.44102	2.02567	0.00149031	0.0197586	0.0124377	1174	0.62	0.33	0.43	PSMB8/PSMB10/CDC6/PSMB9/PSMF1/POLE2/PSME2/PRIM1/PSME1/ZWINT/PSMA3/MIS12/CENPH/MCM10/MCM5/ITGB3BP/NUF2/NUP43/MCM4/CDC45/PSMA5/POLA2/MCM6/SEC13/NUP37/RPA3/GMNN/INCENP/MCM3/KIF23/PSMA6/KIF2C/PSMA4/PSMD10/PSMB3/SPC24/ZW10/PSMD12/BUB3/PSMC2/PSMB7/RPA2/PSMA2/PSMC5/ORC5
	REACTOME_MITOTIC_G1_G1_S_PHASES	58	0.48165	2.10813	0.0015625	0.0197586	0.0124377	547	0.4	0.15	0.34	PSMB8/PSMB10/CDC6/PSMB9/SKP2/PSMF1/POLE2/PSME2/PCNA/PRIM1/RRM2/PSME1/CDK1/PSMA3/MCM10/MCM5/RBL1/MCM4/CDC45/PSMA5/POLA2/MCM6/CDKN2C
	REACTOME_S_PHASE	56	0.551102	2.39108	0.00157233	0.0197586	0.0124377	1174	0.73	0.33	0.5	PSMB8/PSMB10/CDC6/PSMB9/SKP2/PSMF1/POLE2/PSME2/PCNA/PRIM1/POLD3/PSME1/CDC25B/PSMA3/MCM5/MCM4/CDC45/PSMA5/POLA2/MCM6/RFC2/RFC3/POLD1/RPA3/FEN1/MCM3/PSMA6/LIG1/PSMA4/GINS4/PSMD10/PSMB3/PSMD12/PSMC2/SKP1/RFC5/PSMB7/RPA2/PSMA2/PSMC5/ORC5
	REACTOME_INTERFERON_SIGNALING	55	0.851047	3.6871	0.00158228	0.0197586	0.0124377	92	0.47	0.03	0.47	ISG15/IFIT1/USP18/MX1/IFIT3/IRF7/IFIT2/OASL/UBE2L6/OAS1/UBA7/IRF9/GBP5/XAF1/ISG20/IFITM3/EIF2AK2/STAT1/STAT2/B2M/DDX58/PSMB8/GBP6/ADAR/HLA-A/PML
	REACTOME_INNATE_IMMUNE_SYSTEM	53	0.596648	2.56428	0.00158983	0.0197586	0.0124377	303	0.32	0.08	0.3	ISG15/IRF7/UBE2L6/UBA7/C2/DDX58/UNC93B1/NLRC5/C8G/PIK3R4/C1S/CASP4/IFIH1/CDK1/NOD1/TLR3/TXNIP
	REACTOME_CELL_CYCLE_CHECKPOINTS	52	0.486725	2.0823	0.00159236	0.0197586	0.0124377	1174	0.65	0.33	0.45	PSMB8/PSMB10/CDC6/PSMB9/PSMF1/PSME2/PSME1/CDK1/PSMA3/MCM10/MCM5/MCM4/CDC45/PSMA5/MCM6/RFC2/UBE2D1/RFC3/RPA3/MCM3/PSMA6/UBE2C/PSMA4/PSMD10/PSMB3/PSMD12/BUB3/PSMC2/RFC5/PSMB7/RPA2/PSMA2/PSMC5/ORC5
	REACTOME_G1_S_TRANSITION	51	0.51832	2.212	0.0015949	0.0197586	0.0124377	526	0.41	0.15	0.36	PSMB8/PSMB10/CDC6/PSMB9/SKP2/PSMF1/POLE2/PSME2/PCNA/PRIM1/RRM2/PSME1/CDK1/PSMA3/MCM10/MCM5/MCM4/CDC45/PSMA5/POLA2/MCM6
	REACTOME_SYNTHESIS_OF_DNA	51	0.56158	2.39662	0.0015949	0.0197586	0.0124377	1174	0.75	0.33	0.51	PSMB8/PSMB10/CDC6/PSMB9/PSMF1/POLE2/PSME2/PCNA/PRIM1/POLD3/PSME1/PSMA3/MCM5/MCM4/CDC45/PSMA5/POLA2/MCM6/RFC2/RFC3/POLD1/RPA3/FEN1/MCM3/PSMA6/LIG1/PSMA4/GINS4/PSMD10/PSMB3/PSMD12/PSMC2/RFC5/PSMB7/RPA2/PSMA2/PSMC5/ORC5
	REACTOME_M_G1_TRANSITION	44	0.53755	2.22181	0.00161031	0.0197586	0.0124377	1174	0.7	0.33	0.48	PSMB8/PSMB10/CDC6/PSMB9/PSMF1/POLE2/PSME2/PRIM1/PSME1/PSMA3/MCM10/MCM5/MCM4/CDC45/PSMA5/POLA2/MCM6/RPA3/GMNN/MCM3/PSMA6/PSMA4/PSMD10/PSMB3/PSMD12/PSMC2/PSMB7/RPA2/PSMA2/PSMC5/ORC5
	REACTOME_SLC_MEDIATED_TRANSMEMBRANE_TRANSPORT	42	-0.453169	-2.21547	0.00261097	0.0202458	0.0127444	481	0.38	0.13	0.33	SLC39A6/SLCO4A1/SLC29A1/SLC9A9/SLC16A7/SLC29A2/SLC14A1/SLC6A15/SLC1A4/SLC3A2/SLC7A11/SLC7A1/SLC1A5/SLC7A5/SLC6A9
	REACTOME_PEPTIDE_CHAIN_ELONGATION	60	-0.453063	-2.42512	0.0027933	0.0202458	0.0127444	1834	0.9	0.51	0.45	RPS20/RPL10/RPL9/EEF1A1/RPS14/RPS16/RPSA/RPL22/RPL37/RPS29/RPL27/RPL34/RPL8/RPL13A/RPL5/RPL19/RPL15/RPL18/RPS19/RPL30/RPL24/RPS3A/RPS28/RPS15A/RPLP2/RPS27A/RPS10/RPLP1/RPS12/RPL4/RPL18A/RPS2/RPS9/RPL23A/RPS5/EEF2/RPS17/RPL29/RPS21/RPL41/RPS6/RPL28/RPL12/RPS8/RPL13/RPS18/RPLP0/RPL35A/RPS7/RPL32/RPL10A/RPL38/RPL26
	REACTOME_3_UTR_MEDIATED_TRANSLATIONAL_REGULATION	74	-0.4141	-2.28514	0.00293255	0.0202458	0.0127444	1980	0.96	0.55	0.44	EIF4G1/RPL23/RPS24/RPL14/EIF3K/EIF3G/RPL3/EIF1AX/RPL17/EIF4B/EIF3C/RPS13/RPS20/EIF3F/RPL10/RPL9/RPS14/RPS16/RPSA/RPL22/RPL37/EIF3H/RPS29/RPL27/RPL34/RPL8/RPL13A/RPL5/RPL19/RPL15/RPL18/RPS19/RPL30/RPL24/PABPC1/RPS3A/RPS28/RPS15A/RPLP2/RPS27A/EIF3I/RPS10/RPLP1/RPS12/RPL4/RPL18A/EIF2S1/RPS2/RPS9/RPL23A/RPS5/RPS17/RPL29/RPS21/RPL41/RPS6/RPL28/RPL12/RPS8/RPL13/RPS18/RPLP0/RPL35A/RPS7/RPL32/RPL10A/EIF3…
	REACTOME_NONSENSE_MEDIATED_DECAY_ENHANCED_BY_THE_EXON_JUNCTION_COMPLEX	73	-0.406673	-2.24092	0.00296736	0.0202458	0.0127444	1527	0.7	0.43	0.41	RPL27/RPL34/RPL8/RPL13A/RPL5/RPL19/RPL15/RPL18/RPS19/RPL30/RPL24/PABPC1/RPS3A/RPS28/SMG9/RPS15A/UPF3A/RPLP2/RPS27A/RPS10/RPLP1/RPS12/RPL4/RPL18A/RPS2/RPS9/UPF3B/RPL23A/RPS5/RPS17/SMG5/RPL29/RPS21/RPL41/SMG7/RPS6/RPL28/RPL12/RPS8/RPL13/RPS18/RPLP0/RPL35A/RPS7/RNPS1/RPL32/RPL10A/UPF2/RPL38/RPL26
	REACTOME_APC_C_CDC20_MEDIATED_DEGRADATION_OF_MITOTIC_PROTEINS	33	0.540413	2.06454	0.00337838	0.0202458	0.0127444	1556	0.94	0.44	0.54	PSMB8/PSMB10/PSMB9/PSMF1/PSME2/PSME1/CDK1/PSMA3/PTTG1/PSMA5/UBE2D1/PSMA6/UBE2C/PSMA4/PSMD10/PSMB3/PSMD12/BUB3/PSMC2/PSMB7/PSMA2/PSMC5/PSME4/ANAPC2/PSMD1/PSMA1/PSMB1/PSMD14/PSMD6/PSMC6/ANAPC11
	REACTOME_APC_C_CDH1_MEDIATED_DEGRADATION_OF_CDC20_AND_OTHER_APC_C_CDH1_TARGETED_PROTEINS_IN_LATE_MITOSIS_EARLY_G1	33	0.541558	2.06891	0.00337838	0.0202458	0.0127444	1556	0.94	0.44	0.54	PSMB8/PSMB10/PSMB9/SKP2/PSMF1/PSME2/PSME1/PSMA3/AURKA/PTTG1/PSMA5/UBE2D1/PSMA6/UBE2C/PSMA4/PSMD10/PSMB3/PSMD12/PSMC2/PSMB7/PSMA2/PSMC5/PSME4/ANAPC2/PSMD1/PSMA1/PSMB1/PSMD14/PSMD6/PSMC6/ANAPC11
	REACTOME_ER_PHAGOSOME_PATHWAY	35	0.550026	2.1294	0.00340136	0.0202458	0.0127444	1198	0.71	0.34	0.48	B2M/PSMB8/PSMB10/PSMB9/PSMF1/HLA-A/PSME2/TAP1/PSME1/PSMA3/PSMA5/PSMA6/PSMA4/PSMD10/PSMB3/PSMD12/PSMC2/PSMB7/SEC61G/PDIA3/SEC61B/PSMA2/PSMC5/CALR/TAP2
	REACTOME_ASSEMBLY_OF_THE_PRE_REPLICATIVE_COMPLEX	36	0.546939	2.12619	0.00342466	0.0202458	0.0127444	1546	0.94	0.43	0.54	PSMB8/PSMB10/CDC6/PSMB9/PSMF1/PSME2/PSME1/PSMA3/MCM5/MCM4/PSMA5/MCM6/GMNN/MCM3/PSMA6/PSMA4/PSMD10/PSMB3/PSMD12/PSMC2/PSMB7/PSMA2/PSMC5/ORC5/PSME4/ORC4/MCM7/MCM2/PSMD1/PSMA1/PSMB1/PSMD14/PSMD6/PSMC6
	REACTOME_REGULATION_OF_MITOTIC_CELL_CYCLE	37	0.544889	2.15026	0.00504202	0.0244794	0.0154094	1185	0.7	0.33	0.47	PSMB8/PSMB10/PSMB9/SKP2/PSMF1/PSME2/PSME1/CDK1/PSMA3/AURKA/PTTG1/PSMA5/UBE2D1/PSMA6/UBE2C/PSMA4/PSMD10/PSMB3/PSMD12/BUB3/PSMC2/SKP1/PSMB7/PSMA2/PSMC5/BTRC
	REACTOME_ORC1_REMOVAL_FROM_CHROMATIN	36	0.525949	2.04459	0.00513699	0.0246022	0.0154867	1546	0.92	0.43	0.53	PSMB8/PSMB10/CDC6/PSMB9/PSMF1/PSME2/PSME1/PSMA3/MCM5/MCM4/PSMA5/MCM6/MCM3/PSMA6/PSMA4/PSMD10/PSMB3/PSMD12/PSMC2/PSMB7/PSMA2/PSMC5/ORC5/PSME4/ORC4/MCM7/MCM2/PSMD1/PSMA1/PSMB1/PSMD14/PSMD6/PSMC6
	REACTOME_INFLUENZA_VIRAL_RNA_TRANSCRIPTION_AND_REPLICATION	64	-0.409221	-2.21862	0.00566572	0.0254921	0.0160469	1701	0.8	0.48	0.43	RPS16/RPSA/RPL22/RPL37/RPS29/RPL27/RPL34/RPL8/IPO5/RPL13A/RPL5/RPL19/POLR2J/RPL15/RPL18/RPS19/RPL30/RPL24/RPS3A/RPS28/RPS15A/RPLP2/RPS27A/RPS10/RPLP1/GRSF1/RPS12/RPL4/RPL18A/RPS2/RPS9/RPL23A/RPS5/RPS17/RPL29/RPS21/RPL41/RPS6/RPL28/RPL12/RPS8/RPL13/RPS18/RPLP0/RPL35A/RPS7/RPL32/RPL10A/RPL38/RPL26
	REACTOME_ANTIGEN_PROCESSING_UBIQUITINATION_PROTEASOME_DEGRADATION	72	0.401597	1.84459	0.00596125	0.0263923	0.0166136	241	0.17	0.07	0.16	UBE2L6/UBA7/PSMB8/TRIM21/PSMB10/PSMB9/SKP2/PSMF1/PSME2/PSME1/RNF25/PSMA3
	REACTOME_ANTIGEN_PROCESSING_CROSS_PRESENTATION	37	0.509065	2.00889	0.00672269	0.028997	0.0182532	1198	0.68	0.34	0.45	B2M/PSMB8/PSMB10/PSMB9/PSMF1/HLA-A/PSME2/TAP1/PSME1/PSMA3/PSMA5/PSMA6/PSMA4/PSMD10/PSMB3/PSMD12/PSMC2/PSMB7/SEC61G/PDIA3/SEC61B/PSMA2/PSMC5/CALR/TAP2
	REACTOME_TRANSLATION	95	-0.327643	-1.88547	0.00677966	0.0291178	0.0183292	1980	0.86	0.55	0.4	EIF4G1/RPL23/RPS24/RPN2/RPL14/SSR1/EIF3K/SSR2/EEF1B2/EIF3G/RPL3/EIF1AX/RPL17/EIF4B/ETF1/EIF3C/SSR4/RPS13/RPS20/EIF3F/RPL10/EEF1G/RPL9/EEF1A1/RPS14/RPS16/RPSA/RPL22/RPL37/EIF3H/RPS29/RPL27/RPL34/RPL8/RPL13A/RPL5/RPL19/RPL15/RPL18/RPS19/RPL30/RPL24/PABPC1/RPS3A/RPS28/RPS15A/RPLP2/RPS27A/EIF3I/RPS10/RPLP1/RPS12/RPL4/RPL18A/EIF2S1/RPS2/RPS9/EIF5/RPL23A/RPS5/EEF2/RPS17/RPL29/RPS21/RPL41/RPS6/RPL28/RPL…
	REACTOME_TRNA_AMINOACYLATION	32	-0.421086	-1.92989	0.00722892	0.0300934	0.0189433	447	0.34	0.13	0.3	LARS/EEF1E1/TARS/FARSB/GARS/NARS/IARS/AARS/SARS/YARS
	REACTOME_HIV_INFECTION	66	0.398572	1.79255	0.00763359	0.0312987	0.019702	1342	0.64	0.38	0.4	B2M/PSMB8/PSMB10/PSMB9/PSMF1/HLA-A/PSME2/AAAS/PSME1/PSMA3/NUP43/PSMA5/NCBP1/NUP35/NUP37/TAF12/RBX1/TSG101/FEN1/NUP50/GTF2H2/PSMA6/LIG1/PSMA4/PSMD10/PSMB3/PSMD12/NUP88/AP1G1/PSMC2/SKP1/PSMB7/PSMA2/PSMC5/BTRC/ATP6V1H/GTF2B/PSME4/POLR2B/RAN/AP2S1/TAF11
	REACTOME_HOST_INTERACTIONS_OF_HIV_FACTORS	52	0.447195	1.91318	0.00796178	0.0313677	0.0197455	1546	0.79	0.43	0.45	B2M/PSMB8/PSMB10/PSMB9/PSMF1/HLA-A/PSME2/AAAS/PSME1/PSMA3/NUP43/PSMA5/NUP35/NUP37/RBX1/NUP50/PSMA6/PSMA4/PSMD10/PSMB3/PSMD12/NUP88/AP1G1/PSMC2/SKP1/PSMB7/PSMA2/PSMC5/BTRC/ATP6V1H/PSME4/RAN/AP2S1/NUP155/PSMD1/PSMA1/PSMB1/PSMD14/PSMD6/AP1S1/PSMC6
	REACTOME_CDT1_ASSOCIATION_WITH_THE_CDC6_ORC_ORIGIN_COMPLEX	30	0.541662	2.02357	0.00854701	0.0326606	0.0205593	1546	0.93	0.43	0.53	PSMB8/PSMB10/CDC6/PSMB9/PSMF1/PSME2/PSME1/PSMA3/PSMA5/GMNN/PSMA6/PSMA4/PSMD10/PSMB3/PSMD12/PSMC2/PSMB7/PSMA2/PSMC5/ORC5/PSME4/ORC4/PSMD1/PSMA1/PSMB1/PSMD14/PSMD6/PSMC6
	REACTOME_TRANSMEMBRANE_TRANSPORT_OF_SMALL_MOLECULES	75	-0.325175	-1.8042	0.00867052	0.0327589	0.0206212	502	0.27	0.14	0.23	SLC38A2/SLC39A6/SLCO4A1/ADCY7/SLC29A1/SLC9A9/FTH1/SLC16A7/SLC29A2/SLC14A1/SLC6A15/SLC1A4/ABCB1/SLC3A2/SLC7A11/SLC7A1/SLC1A5/SLC7A5/SLC6A9
	REACTOME_SRP_DEPENDENT_COTRANSLATIONAL_PROTEIN_TARGETING_TO_MEMBRANE	71	-0.335707	-1.84684	0.00892857	0.0334821	0.0210765	1965	0.86	0.55	0.39	RPS24/RPN2/RPL14/SSR1/SSR2/RPL3/RPL17/SSR4/RPS13/RPS20/RPL10/RPL9/RPS14/RPS16/RPSA/RPL22/RPL37/RPS29/RPL27/RPL34/RPL8/RPL13A/RPL5/RPL19/RPL15/RPL18/RPS19/RPL30/RPL24/RPS3A/RPS28/RPS15A/RPLP2/RPS27A/RPS10/RPLP1/RPS12/RPL4/RPL18A/RPS2/RPS9/RPL23A/RPS5/RPS17/RPL29/RPS21/RPL41/RPS6/RPL28/RPL12/RPS8/RPL13/RPS18/RPLP0/RPL35A/RPS7/RPL32/RPL10A/RPL38/RPL26
	REACTOME_FORMATION_OF_THE_TERNARY_COMPLEX_AND_SUBSEQUENTLY_THE_43S_COMPLEX	34	-0.414206	-1.93744	0.00977995	0.0357413	0.0224986	1960	0.97	0.55	0.44	EIF3K/EIF3G/EIF1AX/EIF3C/RPS13/RPS20/EIF3F/RPS14/RPS16/RPSA/EIF3H/RPS29/RPS19/RPS3A/RPS28/RPS15A/RPS27A/EIF3I/RPS10/RPS12/EIF2S1/RPS2/RPS9/RPS5/RPS17/RPS21/RPS6/RPS8/RPS18/RPS7/EIF3J/EIF2S2
	REACTOME_PLATELET_ACTIVATION_SIGNALING_AND_AGGREGATION	44	-0.358497	-1.77794	0.0131234	0.0445574	0.0280481	409	0.23	0.11	0.2	VEGFA/ITPR3/RHOB/APP/HGF/TIMP1/SERPINE1/THBS1/FN1
	REACTOME_DESTABILIZATION_OF_MRNA_BY_AUF1_HNRNP_D0	31	0.501046	1.87197	0.0138408	0.0465219	0.0292848	1158	0.61	0.32	0.42	PSMB8/PSMB10/PSMB9/PSMF1/PSME2/HSPA8/PSME1/PSMA3/PSMA5/PSMA6/PSMA4/PSMD10/PSMB3/PSMD12/PSMC2/PSMB7/HNRNPD/PSMA2/PSMC5
REO	REACTOME_METABOLISM_OF_RNA	154	-0.443809	-2.61881	0.00135685	0.0179513	0.0110193	2921	0.86	0.49	0.45	PSMA4/RPL38/RAE1/PSMB5/XRN1/RPL13/NUP107/RPLP2/PSMC3/DIS3/CNOT7/SMG1/PSMD1/RPS20/RPL14/RPS5/PSMD9/RPS12/SNRPD2/PSMA2/PSMD11/RBM8A/SNRPD3/RPL19/RPLP0/PSMC1/PSMC2/PSMC4/RPL15/PSMB6/NUP62/RPS10/PSMD4/POM121/RPL8/PSMA6/RPS2/EXOSC4/RPS13/PSMB7/RPL37/NUP37/RPS18/RPL18A/PSMA5/RPL41/PSMC6/EIF4A3/RPL4/NUP85/RPS15A/RPS28/RNPS1/RPL39/RPS3A/RPL30/NUP35/NUPL2/PSMD7/RPL13A/RPL23/CNOT3/RPS21/RPL5/RPL22/EXOSC1/R…
	REACTOME_METABOLISM_OF_MRNA	131	-0.43846	-2.52214	0.00138313	0.0179513	0.0110193	2921	0.85	0.49	0.44	PSMA4/RPL38/PSMB5/XRN1/RPL13/RPLP2/PSMC3/DIS3/CNOT7/SMG1/PSMD1/RPS20/RPL14/RPS5/PSMD9/RPS12/PSMA2/PSMD11/RBM8A/RPL19/RPLP0/PSMC1/PSMC2/PSMC4/RPL15/PSMB6/RPS10/PSMD4/RPL8/PSMA6/RPS2/EXOSC4/RPS13/PSMB7/RPL37/RPS18/RPL18A/PSMA5/RPL41/PSMC6/EIF4A3/RPL4/RPS15A/RPS28/RNPS1/RPL39/RPS3A/RPL30/PSMD7/RPL13A/RPL23/CNOT3/RPS21/RPL5/RPL22/EXOSC1/RPS9/RPS6/RPL12/RPL24/RPS3/RPS27A/RPS24/HNRNPD/SMG8/RPL35A/RPS14…
	REACTOME_MRNA_PROCESSING	93	-0.411862	-2.21818	0.00143678	0.0179513	0.0110193	2767	0.78	0.47	0.43	SUPT5H/RBMX/YBX1/CPSF2/SNRPD2/NXF1/RBM8A/SNRPD3/LSM10/SF3B3/HNRNPK/GTF2H3/DNAJC8/NUP62/POM121/PRPF4/SNRNP40/HNRNPU/SF3A1/GTF2F1/NUP37/SRSF6/U2AF1/PTBP1/DHX9/NUP85/RNPS1/NUP35/NUPL2/MNAT1/SF3A3/HNRNPA2B1/CCNH/CPSF7/SNRPG/NUP50/HNRNPD/PHF5A/SNRPF/RANBP2/SRSF1/ADAR/CSTF1/HNRNPH2/FUS/SF3B1/SNRPD1/DDX23/SF3B4/SNRPE/SRSF11/RBM5/NFX1/GTF2F2/POLR2K/PCF11/RNMT/MAGOH/SRSF7/SRSF2/NUP153/SNRPA1/SNRPB2/SRSF4/…
	REACTOME_GENERIC_TRANSCRIPTION_PATHWAY	105	-0.356998	-1.96049	0.00143885	0.0179513	0.0110193	894	0.28	0.15	0.24	NR1D2/ZNF354C/ZNF566/ZNF570/SMURF2/ZNF208/NR6A1/ZNF655/CCNT1/RUNX2/ZNF263/MED26/ZNF189/SP1/ZNF528/NRBF2/ZNF25/NR4A1/ZNF175/JUNB/ZNF597/MYC/UBE2D3/SMAD7/CCNT2/ZNF394/ZNF354A/SKIL
	REACTOME_TRANSCRIPTION	91	-0.338312	-1.81466	0.00143885	0.0179513	0.0110193	2179	0.6	0.37	0.39	TBP/SUPT4H1/RNPS1/RRN3/SNAPC1/MNAT1/CDK9/POLRMT/POU2F1/MBD2/POLR1B/CCNH/CPSF7/SNRPG/POLR1D/SNAPC3/SNRPF/TCEB1/SRSF1/CSTF1/CBX3/SNAPC4/SNAPC5/TFAM/POLR3D/SSB/BRF2/GTF2A2/TAF1B/H2AFZ/TFB2M/ELL/TCEA1/SNRPE/SRSF11/TAF9/NFX1/GTF2F2/POLR2K/PCF11/RNMT/MAGOH/SRSF7/SRSF2/SRSF4/CCNT1/CDK7/POLR1C/GTF2H1/SRSF3/TAF1A/ZNF143/CSTF3/CCNT2
	REACTOME_TRANSLATION	92	-0.417926	-2.24037	0.00145138	0.0179513	0.0110193	2743	0.8	0.46	0.44	RPL14/SEC11A/RPS5/EIF2S3/RPS12/SSR4/RPL19/RPLP0/RPL15/RPS10/RPL8/SSR3/EIF5B/RPS2/RPS13/SRP72/EEF1D/RPL37/RPS18/SEC61G/RPL18A/RPL41/SRP9/RPL4/RPS15A/RPS28/RPL39/RPS3A/RPL30/SRP54/EEF1B2/RPL13A/RPL23/RPS21/RPL5/RPL22/EEF1G/RPS9/RPS6/RPL12/RPL24/RPS3/RPS27A/RPS24/RPL35A/RPS14/EIF2B1/EIF3D/RPL26/RPS17/RPS7/RPS8/RPL6/EIF4B/EIF2S1/EIF3G/RPL34/RPL31/RPL17/EIF4A2/EIF1AX/RPL9/RPL32/RPL7/EIF3E/RPS15/EIF3A/…
	REACTOME_PROCESSING_OF_CAPPED_INTRON_CONTAINING_PRE_MRNA	83	-0.407868	-2.13248	0.00146413	0.0179513	0.0110193	3057	0.88	0.52	0.43	SRRM1/SF3A2/PRPF6/HNRNPF/NUDT21/HNRNPA3/RAE1/NUP107/U2AF2/RBMX/YBX1/CPSF2/SNRPD2/NXF1/RBM8A/SNRPD3/SF3B3/HNRNPK/DNAJC8/NUP62/POM121/PRPF4/SNRNP40/HNRNPU/SF3A1/GTF2F1/NUP37/SRSF6/U2AF1/PTBP1/DHX9/NUP85/RNPS1/NUP35/NUPL2/SF3A3/HNRNPA2B1/CPSF7/SNRPG/NUP50/HNRNPD/PHF5A/SNRPF/RANBP2/SRSF1/CSTF1/HNRNPH2/FUS/SF3B1/SNRPD1/DDX23/SF3B4/SNRPE/SRSF11/RBM5/NFX1/GTF2F2/POLR2K/PCF11/MAGOH/SRSF7/SRSF2/NUP153/SNR…
	REACTOME_INFLUENZA_LIFE_CYCLE	81	-0.438256	-2.27808	0.00147275	0.0179513	0.0110193	2925	0.95	0.49	0.49	RPS16/RPL18/RPL29/IPO5/RPL38/RAE1/RPL13/NUP107/RPLP2/RPS20/RPL14/CLTA/RPS5/CLTC/RPS12/KPNB1/RPL19/RPLP0/RPL15/NUP62/RPS10/POM121/RPL8/RPS2/RPS13/GTF2F1/RPL37/NUP37/RPS18/RPL18A/RPL41/RPL4/NUP85/RPS15A/RPS28/RPL39/RPS3A/RPL30/NUP35/NUPL2/RPL13A/RPL23/RPS21/RPL5/RPL22/RPS9/RPS6/RPL12/RPL24/NUP50/RPS3/RPS27A/RPS24/RANBP2/RPL35A/RPS14/XPO1/RPL26/RPS17/RPS7/RPS8/RPL6/RAN/RPL34/RPL31/RPL17/GTF2F2/POLR2…
	REACTOME_3_UTR_MEDIATED_TRANSLATIONAL_REGULATION	69	-0.493686	-2.5124	0.0014771	0.0179513	0.0110193	3037	1	0.51	0.49	RPS16/RPL18/RPL29/EIF3I/EIF3B/RPL38/RPL13/RPLP2/RPS20/RPL14/RPS5/EIF2S3/RPS12/RPL19/RPLP0/RPL15/RPS10/RPL8/RPS2/RPS13/RPL37/RPS18/RPL18A/RPL41/RPL4/RPS15A/RPS28/RPL39/RPS3A/RPL30/RPL13A/RPL23/RPS21/RPL5/RPL22/RPS9/RPS6/RPL12/RPL24/RPS3/RPS27A/RPS24/RPL35A/RPS14/EIF3D/RPL26/RPS17/RPS7/RPS8/RPL6/EIF4B/EIF2S1/EIF3G/RPL34/RPL31/RPL17/EIF4A2/EIF1AX/RPL9/RPL32/RPL7/EIF3E/RPS15/EIF3A/RPS23/EIF2S2/EIF4E/…
	REACTOME_MRNA_SPLICING	69	-0.404292	-2.05746	0.0014771	0.0179513	0.0110193	2767	0.77	0.47	0.41	RBMX/YBX1/CPSF2/SNRPD2/RBM8A/SNRPD3/SF3B3/HNRNPK/DNAJC8/PRPF4/SNRNP40/HNRNPU/SF3A1/GTF2F1/SRSF6/U2AF1/PTBP1/DHX9/RNPS1/SF3A3/HNRNPA2B1/CPSF7/SNRPG/HNRNPD/PHF5A/SNRPF/SRSF1/CSTF1/HNRNPH2/FUS/SF3B1/SNRPD1/DDX23/SF3B4/SNRPE/SRSF11/RBM5/NFX1/GTF2F2/POLR2K/PCF11/MAGOH/SRSF7/SRSF2/SNRPA1/SNRPB2/SRSF4/PCBP1/CCAR1/HNRNPC/SRSF3/CSTF3
	REACTOME_NONSENSE_MEDIATED_DECAY_ENHANCED_BY_THE_EXON_JUNCTION_COMPLEX	69	-0.472167	-2.40288	0.0014771	0.0179513	0.0110193	2755	0.86	0.46	0.46	RPS20/RPL14/RPS5/RPS12/RBM8A/RPL19/RPLP0/RPL15/RPS10/RPL8/RPS2/RPS13/RPL37/RPS18/RPL18A/RPL41/EIF4A3/RPL4/RPS15A/RPS28/RNPS1/RPL39/RPS3A/RPL30/RPL13A/RPL23/RPS21/RPL5/RPL22/RPS9/RPS6/RPL12/RPL24/RPS3/RPS27A/RPS24/SMG8/RPL35A/RPS14/RPL26/RPS17/RPS7/RPS8/RPL6/RPL34/RPL31/RPL17/MAGOH/SMG6/RPL9/RPL32/RPL7/UPF2/RPS15/ETF1/RPS23/PPP2CA/PPP2R2A
	REACTOME_SRP_DEPENDENT_COTRANSLATIONAL_PROTEIN_TARGETING_TO_MEMBRANE	69	-0.399277	-2.03194	0.0014771	0.0179513	0.0110193	3037	0.91	0.51	0.45	RPS16/RPL18/RPL29/RPL38/SPCS1/RPL13/RPLP2/RPS20/RPL14/SEC11A/RPS5/RPS12/SSR4/RPL19/RPLP0/RPL15/RPS10/RPL8/SSR3/RPS2/RPS13/SRP72/RPL37/RPS18/SEC61G/RPL18A/RPL41/SRP9/RPL4/RPS15A/RPS28/RPL39/RPS3A/RPL30/SRP54/RPL13A/RPL23/RPS21/RPL5/RPL22/RPS9/RPS6/RPL12/RPL24/RPS3/RPS27A/RPS24/RPL35A/RPS14/RPL26/RPS17/RPS7/RPS8/RPL6/RPL34/RPL31/RPL17/RPL9/RPL32/RPL7/RPS15/RPS23
	REACTOME_PEPTIDE_CHAIN_ELONGATION	55	-0.492509	-2.39344	0.00148148	0.0179513	0.0110193	3037	1	0.51	0.49	RPS16/RPL18/RPL29/RPL38/RPL13/RPLP2/RPS20/RPL14/RPS5/RPS12/RPL19/RPLP0/RPL15/RPS10/RPL8/RPS2/RPS13/RPL37/RPS18/RPL18A/RPL41/RPL4/RPS15A/RPS28/RPL39/RPS3A/RPL30/RPL13A/RPL23/RPS21/RPL5/RPL22/RPS9/RPS6/RPL12/RPL24/RPS3/RPS27A/RPS24/RPL35A/RPS14/RPL26/RPS17/RPS7/RPS8/RPL6/RPL34/RPL31/RPL17/RPL9/RPL32/RPL7/RPS15/RPS23
	REACTOME_INFLUENZA_VIRAL_RNA_TRANSCRIPTION_AND_REPLICATION	62	-0.44953	-2.21804	0.00149701	0.0179513	0.0110193	3037	0.97	0.51	0.48	RPS16/RPL18/RPL29/IPO5/RPL38/RPL13/RPLP2/RPS20/RPL14/RPS5/RPS12/RPL19/RPLP0/RPL15/RPS10/RPL8/RPS2/RPS13/GTF2F1/RPL37/RPS18/RPL18A/RPL41/RPL4/RPS15A/RPS28/RPL39/RPS3A/RPL30/RPL13A/RPL23/RPS21/RPL5/RPL22/RPS9/RPS6/RPL12/RPL24/RPS3/RPS27A/RPS24/RPL35A/RPS14/RPL26/RPS17/RPS7/RPS8/RPL6/RPL34/RPL31/RPL17/GTF2F2/POLR2K/RPL9/RPL32/RPL7/RPS15/RPS23/HSP90AA1
	REACTOME_ACTIVATION_OF_THE_MRNA_UPON_BINDING_OF_THE_CAP_BINDING_COMPLEX_AND_EIFS_AND_SUBSEQUENT_BINDING_TO_43S	39	-0.489187	-2.16775	0.0015528	0.0179513	0.0110193	2743	0.87	0.46	0.47	RPS5/EIF2S3/RPS12/RPS10/RPS2/RPS13/RPS18/RPS15A/RPS28/RPS3A/RPS21/RPS9/RPS6/RPS3/RPS27A/RPS24/RPS14/EIF3D/RPS17/RPS7/RPS8/EIF4B/EIF2S1/EIF3G/EIF4A2/EIF1AX/EIF3E/RPS15/EIF3A/RPS23/EIF2S2/EIF4E/EIF3J
	REACTOME_FORMATION_OF_THE_TERNARY_COMPLEX_AND_SUBSEQUENTLY_THE_43S_COMPLEX	35	-0.498791	-2.13929	0.00156986	0.0179513	0.0110193	2743	0.89	0.46	0.48	RPS5/EIF2S3/RPS12/RPS10/RPS2/RPS13/RPS18/RPS15A/RPS28/RPS3A/RPS21/RPS9/RPS6/RPS3/RPS27A/RPS24/RPS14/EIF3D/RPS17/RPS7/RPS8/EIF2S1/EIF3G/EIF1AX/EIF3E/RPS15/EIF3A/RPS23/EIF2S2/EIF3J
	REACTOME_GLYCOSAMINOGLYCAN_METABOLISM	40	0.457036	2.25845	0.00280112	0.0181569	0.0111455	1476	0.62	0.25	0.47	HYAL1/CSPG4/HSPG2/GPC1/ST3GAL1/SLC9A1/GLB1/SGSH/GUSB/IDUA/SDC4/B3GALT6/CHST11/AGRN/EXT2/GLCE/VCAN/CHPF/CHST14/CHST2/GNS/HPSE/GPC6/SDC1/B4GALT3
	REACTOME_ANTIGEN_PROCESSING_UBIQUITINATION_PROTEASOME_DEGRADATION	104	-0.309058	-1.69841	0.00285714	0.0181569	0.0111455	2540	0.6	0.43	0.35	UBA5/PSMC2/LRRC41/PSMC4/PSMB6/PSMD4/UBE2Q2/PSMA6/PSMB7/TRIM32/PSMA5/KLHL9/PSMC6/UBE2D4/UBE2G2/SKP2/PSMD7/FBXW11/NPEPPS/ANAPC10/TPP2/UBA3/UBE2G1/RCHY1/RPS27A/CUL2/UBE2L3/TCEB1/UBE2K/UBE2H/UBE2E1/TRIM21/PSMA3/SOCS1/PSMA1/GAN/PSMD14/UBE3A/CBLB/UBE2N/UBE2J2/DZIP3/ASB6/RBX1/CDC27/PSMD12/SMURF2/CUL3/ASB3/PSMD6/RNF25/ASB7/UBE2F/TRIM11/CUL5/UBE2V2/UBE2B/ASB1/RNF138/UBE2D3/WSB1
	REACTOME_RNA_POL_II_TRANSCRIPTION	58	-0.388206	-1.91136	0.00294551	0.0181569	0.0111455	2660	0.76	0.45	0.42	CTDP1/RBM8A/SNRPD3/LSM10/TAF4B/GTF2H3/GTF2E1/GTF2F1/SRSF6/U2AF1/TBP/SUPT4H1/RNPS1/MNAT1/CDK9/CCNH/CPSF7/SNRPG/SNRPF/TCEB1/SRSF1/CSTF1/GTF2A2/ELL/TCEA1/SNRPE/SRSF11/TAF9/NFX1/GTF2F2/POLR2K/PCF11/RNMT/MAGOH/SRSF7/SRSF2/SRSF4/CCNT1/CDK7/GTF2H1/SRSF3/CSTF3/CCNT2
	REACTOME_SIGNALING_BY_TGF_BETA_RECEPTOR_COMPLEX	41	-0.452638	-2.05122	0.00306279	0.0181569	0.0111455	762	0.27	0.13	0.24	CCNT1/UCHL5/SP1/JUNB/PPP1R15A/MYC/UBE2D3/SMAD7/CCNT2/SKIL
	REACTOME_SIGNALING_BY_PDGF	52	0.350162	1.83151	0.00306748	0.0181569	0.0111455	1856	0.52	0.31	0.36	PDE1B/PDGFRB/PDGFRA/COL3A1/ITPR3/CALM3/ADCY9/COL6A1/PIK3R1/CASP9/CDKN1A/THBS3/COL6A2/FOXO4/COL4A5/TSC2/PRKCA/MAPK3/MLST8/GRB2/PRKACA/RAPGEF1/AKT2/PIK3R2/MTOR/ADCY7/PLAT
	REACTOME_PLATELET_ACTIVATION_SIGNALING_AND_AGGREGATION	71	0.308666	1.75594	0.00310559	0.0181569	0.0111455	1813	0.45	0.31	0.32	CD36/DAGLB/FIGF/PIK3R3/P2RY1/ITPR3/CALM3/ARRB1/SERPING1/SPARC/PIK3R1/GNA11/F2RL2/RAPGEF3/GNAI2/PROS1/PRKCA/MAPK3/ARRB2/TGFB3/TLN1/BRPF3/SERPINE1/GRB2/ABCC4/DAGLA/AKT2/PIK3R2/DGKA/GNAQ/PSAP/APP
	REACTOME_SLC_MEDIATED_TRANSMEMBRANE_TRANSPORT	73	0.325519	1.86409	0.00311526	0.0181569	0.0111455	1747	0.48	0.29	0.34	SLC2A4/SLC12A5/SLC22A18/SLC12A6/SLC43A2/SLC9A1/SLC26A2/SLC11A1/SLC2A1/SLC6A9/SLC28A3/HK2/SLC9A6/SLC12A2/HK1/SLC40A1/SLC41A1/SLC27A1/SLC27A4/SLC1A4/SLC6A6/SLC35D2/SLC22A15/SLC29A3/SLC16A7/SLC39A8/SLC37A4/SLC9A9/SLC15A3/SLC33A1/SLC30A1/SLC15A4/SLC3A1/SLC39A3/SLC35B2
	REACTOME_GPCR_DOWNSTREAM_SIGNALING	79	0.305918	1.77872	0.0031746	0.0181569	0.0111455	493	0.24	0.08	0.22	C3/PDE1B/CXCL11/DAGLB/CXCL9/ARHGEF6/PIK3R3/GNAT1/ADM/CCR10/P2RY1/ITPR3/CXCL10/ARHGEF11/HCRTR1/ADCY9/PDE2A/PLCB3/PIK3R1
	REACTOME_METABOLISM_OF_CARBOHYDRATES	96	0.333318	2.06005	0.00318471	0.0181569	0.0111455	1400	0.44	0.24	0.34	HYAL1/CSPG4/SLC2A4/HSPG2/GPC1/GYS1/ST3GAL1/SLC9A1/SLC2A1/CALM3/PGM1/PYGL/HK2/PC/PYGB/HK1/GLB1/SGSH/GUSB/IDUA/SDC4/PPP2R5D/B3GALT6/CHST11/AGRN/G6PD/EXT2/GLCE/PHKA2/VCAN/CHPF/CHST14/CHST2/AGL/GPI/GNS/HPSE/GPC6/SLC25A1/SDC1/SLC37A4/PCK2
	REACTOME_AXON_GUIDANCE	95	0.349881	2.14224	0.00321543	0.0181569	0.0111455	1285	0.44	0.22	0.35	DNM1/GPC1/UNC5B/COL3A1/CNTN1/RGMA/ARHGEF11/PLXNC1/PLXND1/NRP2/SPTBN1/RPS6KA1/PLXNA2/COL6A1/NEO1/LAMC1/NTN4/ROBO2/EVL/ITGA5/ERBB2/PIP5K1C/CDK5/SPTAN1/CNTNAP1/CLASP1/COL6A2/AGRN/SRGAP3/COL4A5/PLXNA3/MYO10/ARHGAP35/MAPK3/SRGAP2/MYH10/DNM2/AP2B1/RGMB/NCAM1/SCN2A/TLN1
	REACTOME_TRANSMEMBRANE_TRANSPORT_OF_SMALL_MOLECULES	124	0.288502	1.86003	0.00352113	0.0186673	0.0114589	1667	0.44	0.28	0.32	SLC2A4/AQP1/ABCA9/ABCD1/ATP7B/SLC12A5/SLC22A18/SLC12A6/ABCG2/SLC43A2/ATP8B3/SLC9A1/SLC26A2/ABCD2/SLC11A1/SLC2A1/ABCG4/SLC6A9/SLC28A3/ADCY9/HK2/SLC9A6/SLC12A2/CYBRD1/ATP8A1/HK1/FTH1/AQP3/SLC40A1/SLC41A1/SLC27A1/SLC27A4/SLC1A4/SLC6A6/SLC35D2/SLC22A15/ATP11C/SLC29A3/SLC16A7/SLC39A8/SLC37A4/SLC9A9/ATP6V1C2/ATP10D/PRKACA/ABCC4/ABCD3/ABCA2/SLC15A3/SLC33A1/SLC30A1/SLC15A4/SLC3A1/ABCA7
	REACTOME_METABOLISM_OF_LIPIDS_AND_LIPOPROTEINS	202	0.258523	1.80573	0.00440529	0.02147	0.0131793	1416	0.39	0.24	0.31	CD36/HMGCS2/ABCA1/ABCD1/IDH1/HSPG2/LDLR/PI4KA/PIK3R3/PLD3/CUBN/PLTP/PLD2/APOB/PEX11A/CYP11B1/GBA/CPT1A/DHCR24/PLD1/LPL/CAV1/MED22/PIK3R1/P4HB/PHOSPHO1/LSS/NCOA3/CTSA/NCOA2/SGPL1/PIP4K2B/GLB1/RXRA/DHCR7/PIP5K1C/SMPD1/ACACB/SREBF1/PPM1L/AGPAT4/RDH11/PLA2G6/PNPLA2/ARSA/PPARA/FIG4/MUT/TAZ/ACSL1/CERS2/AGPAT3/NEU1/TNFRSF21/PIP4K2A/SLC27A1/SIN3A/LPIN1/SRD5A3/AMACR/PIK3R4/ACACA/KDSR/SRD5A1/FADS1/SQLE/ACO…
	REACTOME_HIV_LIFE_CYCLE	59	-0.356114	-1.75378	0.00442478	0.0214896	0.0131913	2653	0.73	0.45	0.41	VPS37A/TAF4B/GTF2H3/NUP62/POM121/RANGAP1/GTF2E1/GTF2F1/NUP37/TBP/SUPT4H1/NUP85/NUP35/NUPL2/MNAT1/CDK9/NMT1/CCNH/NUP50/RPS27A/TCEB1/RANBP2/XPO1/XRCC4/GTF2A2/ELL/TCEA1/RAN/BANF1/TAF9/GTF2F2/POLR2K/VPS37C/RNMT/RANBP1/NUP153/CCNT1/CDK7/GTF2H1/VPS37B/NMT2/CCNT2
	REACTOME_LATE_PHASE_OF_HIV_LIFE_CYCLE	55	-0.367474	-1.78581	0.00444444	0.0215099	0.0132037	2653	0.75	0.45	0.42	VPS37A/TAF4B/GTF2H3/NUP62/POM121/RANGAP1/GTF2E1/GTF2F1/NUP37/TBP/SUPT4H1/NUP85/NUP35/NUPL2/MNAT1/CDK9/NMT1/CCNH/NUP50/RPS27A/TCEB1/RANBP2/XPO1/GTF2A2/ELL/TCEA1/RAN/TAF9/GTF2F2/POLR2K/VPS37C/RNMT/RANBP1/NUP153/CCNT1/CDK7/GTF2H1/VPS37B/NMT2/CCNT2
	REACTOME_ACTIVATION_OF_NF_KAPPAB_IN_B_CELLS	37	-0.4361	-1.90034	0.0048	0.0222983	0.0136877	3200	0.97	0.54	0.45	PSME2/PSMB8/CUL1/RELA/PSMB2/PSMA4/PSMB5/PSMC3/PSMD1/PSMD9/PSMA2/PSMD11/PSMC1/PSMC2/PSMC4/PSMB6/PSMD4/PSMA6/PSMB7/PSMA5/PSMC6/PSMD7/FBXW11/RPS27A/BCL10/PSMA3/PSMA1/NFKBIB/PSMD14/PSMD12/MAP3K7/PSMD6/CHUK/NFKBIA/REL
	REACTOME_HIV_INFECTION	106	-0.296668	-1.63644	0.00573888	0.024487	0.0150312	2926	0.76	0.49	0.39	PSMB2/PSMA4/RAE1/PSMB5/TAF4/ARF1/NUP107/PSMC3/PSMD1/SUPT5H/PSMD9/PSMA2/CTDP1/PSMD11/KPNB1/VPS37A/TAF4B/GTF2H3/PSMC1/PSMC2/PSMC4/PSMB6/NUP62/PSMD4/POM121/PSMA6/FYN/RANGAP1/PSMB7/GTF2E1/GTF2F1/NUP37/PSMA5/TBP/PSMC6/SUPT4H1/AP1G1/NUP85/NUP35/NUPL2/MNAT1/PSMD7/CDK9/NMT1/CCNH/NUP50/RPS27A/TCEB1/RANBP2/XPO1/XRCC4/PSMA3/GTF2A2/PSMA1/ELL/TCEA1/ATP6V1H/RAN/PSMD14/BANF1/TAF9/GTF2F2/POLR2K/VPS37C/RNMT/RBX1/…
	REACTOME_REGULATION_OF_MRNA_STABILITY_BY_PROTEINS_THAT_BIND_AU_RICH_ELEMENTS	48	-0.39493	-1.8492	0.00610687	0.0252454	0.0154968	2921	0.81	0.49	0.42	PSMA4/PSMB5/XRN1/PSMC3/DIS3/PSMD1/PSMD9/PSMA2/PSMD11/PSMC1/PSMC2/PSMC4/PSMB6/PSMD4/PSMA6/EXOSC4/PSMB7/PSMA5/PSMC6/PSMD7/EXOSC1/RPS27A/HNRNPD/ELAVL1/XPO1/PSMA3/PSMA1/EXOSC3/PSMD14/EXOSC2/DCP1A/ZFP36L1/PSMD12/PSMD6/EXOSC9/HSPA8/DCP2/HSPB1
	REACTOME_SIGNALING_BY_GPCR	108	0.288116	1.80238	0.00657895	0.0265644	0.0163064	746	0.27	0.13	0.24	C3/PDE1B/CXCL11/DAGLB/GNAO1/CXCL9/ARHGEF6/PIK3R3/GNAT1/ADM/CCR10/P2RY1/ITPR3/CXCL10/CALM3/ARHGEF11/HCRTR1/RPS6KA1/ADCY9/PDE2A/PTCH1/PLCB3/PIK3R1/TAS1R1/FZD7/GNA11/CDK5/F2RL2/PPP2R5D
	REACTOME_DEVELOPMENTAL_BIOLOGY	151	0.264233	1.785	0.00746269	0.0289544	0.0177735	1285	0.35	0.22	0.28	CD36/DNM1/SLC2A4/GPC1/UNC5B/COL3A1/CNTN1/RGMA/BOC/ARHGEF11/PLXNC1/PLXND1/NRP2/SPTBN1/RPS6KA1/LPL/PLXNA2/COL6A1/MED22/NEO1/LAMC1/NTN4/NCOA3/ROBO2/NCOA2/EVL/ITGA5/RXRA/ERBB2/PIP5K1C/SREBF1/CDK5/SPTAN1/CNTNAP1/CLASP1/PPARA/COL6A2/AGRN/SRGAP3/COL4A5/PLXNA3/CDON/MYO10/ARHGAP35/MAPK3/SRGAP2/MYH10/DNM2/AP2B1/RGMB/NCAM1/SCN2A/TLN1
	REACTOME_DESTABILIZATION_OF_MRNA_BY_AUF1_HNRNP_D0	31	-0.433972	-1.7909	0.00830565	0.0312643	0.0191915	2921	0.87	0.49	0.44	PSMA4/PSMB5/PSMC3/PSMD1/PSMD9/PSMA2/PSMD11/PSMC1/PSMC2/PSMC4/PSMB6/PSMD4/PSMA6/PSMB7/PSMA5/PSMC6/PSMD7/RPS27A/HNRNPD/PSMA3/PSMA1/PSMD14/PSMD12/PSMD6/HSPA8/HSPB1
	REACTOME_INTEGRATION_OF_ENERGY_METABOLISM	40	0.347188	1.71564	0.00840336	0.0314616	0.0193126	1924	0.55	0.32	0.37	GNAO1/ITPR3/SLC2A1/KCNG2/ADCY9/PLCB3/STXBP1/ACACB/GNA11/PPP2R5D/RAPGEF3/GNAI2/ACACA/PRKCA/PRKACA/VAMP2/ACLY/GNAQ/ADCY7/AGPAT1/TKT/CACNB3
	REACTOME_L1CAM_INTERACTIONS	40	0.336919	1.66489	0.00840336	0.0314616	0.0193126	2143	0.62	0.36	0.4	DNM1/CNTN1/NRP2/SPTBN1/RPS6KA1/LAMC1/ITGA5/SPTAN1/CNTNAP1/MAPK3/DNM2/AP2B1/NCAM1/SCN2A/RPS6KA4/ALCAM/ITGAV/AP2A2/AP2M1/RPS6KA5/MAP2K2/KIF4A/RPS6KA2/FGFR1/NRP1
	REACTOME_VIF_MEDIATED_DEGRADATION_OF_APOBEC3G	31	-0.426723	-1.76098	0.013289	0.0445857	0.0273687	3200	0.97	0.54	0.45	PSME2/PSMB8/PSMB2/PSMA4/PSMB5/PSMC3/PSMD1/PSMD9/PSMA2/PSMD11/PSMC1/PSMC2/PSMC4/PSMB6/PSMD4/PSMA6/PSMB7/PSMA5/PSMC6/PSMD7/RPS27A/TCEB1/PSMA3/PSMA1/PSMD14/RBX1/PSMD12/PSMD6/CUL5
	REACTOME_TRANSPORT_OF_MATURE_TRANSCRIPT_TO_CYTOPLASM	32	-0.419705	-1.75777	0.0144231	0.0473402	0.0290596	2902	0.84	0.49	0.43	NUP107/U2AF2/CPSF2/NXF1/RBM8A/NUP62/POM121/NUP37/SRSF6/U2AF1/NUP85/RNPS1/NUP35/NUPL2/NUP50/RANBP2/SRSF1/SRSF11/NFX1/MAGOH/SRSF7/SRSF2/NUP153/SRSF4/EIF4E/SRSF3
