# Supplementary material for: Combating viral contaminants in CHO cells by engineering innate immunity
Source: Sci Rep. 2019 Jun 20;9:8827. doi: 10.1038/s41598-019-45126-x (PMC6586939; doi:10.1038/s41598-019-45126-x)
Supplement: Supplementary file 5 — Additional file 5 [file 41598_2019_45126_MOESM5_ESM.xlsx]

## Sheet: TFs_Vm vs Vp
Regulators	Vm vs. Vp
	V	E	R
TRIM24	-5.72918	-5.726					V	VSV
NFATC2	3.83761	3.54475					E	EMCV
IRF5	3.2839	3.29631					R	REO
STAT1	5.43217	5.16104
IRF7	5.28986	5.28986
IRF3	5.25982	5.26398
CREM		-2.2188	-4.41474
CREB1		-2.2188	-3.82557
ATF4		-3.62714
NR3C1		-2.33126			Z
HSF1			-2.8209
RORA			-2.13809		6	6
HIF1A	-2.55839				5
STAT3		-3.18841			4	4
SRF	-2.2188				3
DDIT3		-2.58613			2	2
CCND1		-2			0
SMAD4		-2.21321			0	0
MKL1		-2.15555			0
CREBBP		-1.98248			-2	-2
NOTCH1			-2.26624		-3
CYLD			-2.18275		-4	-4
SPIB			-2.82843		-5
NRIP1			-2.12827		-6	-6
GPS2			-2
GLIS2			-2.44949
CBFB			-2.33126
NFATC3			-2
ATF5			-2
EBF1			2.18495
Esrra		2
NR1I2		1.9799
VDR		2
TAF4		2.8
RARA		2
SOX2		2.21565
E2F6		2
RCAN1			1.98248
TP53			2.52471
PPARG			3.17462
HTT			3.53611
GFI1			2.18984
ARNT			2.40063
PPARA			2.98322
NR1H3			2.03682
SREBF1			2.61861
CEBPA			2.05402
MLXIPL			2.42857
ASCL1			2
