# Supplementary material for: Combating viral contaminants in CHO cells by engineering innate immunity
Source: Sci Rep. 2019 Jun 20;9:8827. doi: 10.1038/s41598-019-45126-x (PMC6586939; doi:10.1038/s41598-019-45126-x)
Supplement: Supplementary file 6 — Additional file 6 [file 41598_2019_45126_MOESM6_ESM.xlsx]

## Sheet: Table S6
KEGG ID	Pathway Name	Count	%	List Total	Pop Hits	Pop Total	P value	Benjamini adjusted p value	Genes (Entrez ID)
cge04612	Antigen processing and presentation	5	17.2414	19	95	8023	4.97134e-05	0.00342443	100762478, 100775092, 100761901, 100689008, 100689009
cge04145	Phagosome	6	20.6897	19	195	8023	5.33564e-05	0.00183915	100762478, 100768476, 100765055, 100761901, 100689008, 100689009
cge05416	Viral myocarditis	5	17.2414	19	97	8023	5.39544e-05	0.00124021	100762478, 100761901, 100689008, 100689009, 100689063
cge05332	Graft-versus-host disease	4	13.7931	19	72	8023	0.000513404	0.00881938	100762478, 100761901, 100689008, 100689009
cge05330	Allograft rejection	4	13.7931	19	76	8023	0.00060178	0.00827266	100762478, 100761901, 100689008, 100689009
cge04940	Type I diabetes mellitus	4	13.7931	19	81	8023	0.000725245	0.00830863	100762478, 100761901, 100689008, 100689009
cge05320	Autoimmune thyroid disease	4	13.7931	19	95	8023	0.00115366	0.0113139	100762478, 100761901, 100689008, 100689009
cge05203	Viral carcinogenesis	5	17.2414	19	233	8023	0.00153883	0.0131948	100762478, 100761901, 100689008, 100689009, 100689063
cge04144	Endocytosis	5	17.2414	19	287	8023	0.00329829	0.0250106	100762478, 100761901, 100689008, 100689009, 100766335
cge05166	HTLV-I infection	5	17.2414	19	297	8023	0.0037321	0.0254697	100762478, 100761901, 100689008, 100689009, 100689063
cge04514	Cell adhesion molecules (CAMs)	4	13.7931	19	174	8023	0.00643715	0.0396995	100762478, 100761901, 100689008, 100689009
cge05169	Epstein-Barr virus infection	4	13.7931	19	227	8023	0.0133221	0.0742186	100762478, 100761901, 100689008, 100689009
cge05168	Herpes simplex infection	4	13.7931	19	237	8023	0.0149586	0.0768793	100762478, 100761901, 100689008, 100689009
Entrez ID	Gene Name
100689008	MHC class I antigen Hm1-C5(LOC100689008)
100689009	MHC class I antigen Hm1-C4(LOC100689009)
100689063	cyclin D1(Ccnd1)
100689193	phosphodiesterase 1B(Pde1b)
100751556	tumor protein p53 inducible nuclear protein 2(Tp53inp2)
100752542	ribonucleotide reductase regulatory subunit M2(Rrm2)
100753858	adducin 2(Add2)
100756691	cathepsin H(Ctsh)
100759777	complement C1s(C1s)
100760793	polypyrimidine tract-binding protein 3 pseudogene(LOC100760793)
100761901	H-2 class I histocompatibility antigen, L-D alpha chain(LOC100761901)
100762478	H-2 class I histocompatibility antigen, D-D alpha chain(LOC100762478)
100763569	von Willebrand factor A domain-containing protein 5A(LOC100763569)
100765055	CD36 molecule(Cd36)
100766131	zinc finger DHHC-type containing 15(Zdhhc15)
100766172	DnaJ heat shock protein family (Hsp40) member C3(Dnajc3)
100766335	EH domain containing 3(Ehd3)
100766626	xanthine dehydrogenase(Xdh)
100767004	synaptopodin(Synpo)
100768476	complement C1r(C1r)
100769669	angiomotin(Amot)
100769976	synemin(Synm)
100770532	S100 calcium binding protein A4(S100a4)
100772634	ATP binding cassette subfamily A member 9(Abca9)
100773566	aryl hydrocarbon receptor nuclear translocator 2(Arnt2)
100773870	prominin 2(Prom2)
100774474	cubilin(Cubn)
100774931	amyloid beta precursor protein binding family A member 1(Apba1)
100775092	TAP binding protein(Tapbp)
