# Supplementary material for: Combating viral contaminants in CHO cells by engineering innate immunity
Source: Sci Rep. 2019 Jun 20;9:8827. doi: 10.1038/s41598-019-45126-x (PMC6586939; doi:10.1038/s41598-019-45126-x)
Supplement: Supplementary file 7 — Additional file 7 [file 41598_2019_45126_MOESM7_ESM.xlsx]

## Sheet: EnrichmentResults
ID	Category*	Gene Set Name	# Genes in Gene Set	Total genes in all gene sets	# Genes in Overlap	Total genes in list	p-value	FDR adjusted p-value
GO:0000981	MF	RNA polymerase II transcription factor activity sequence specific DNA binding	629	45956	11	13	2.2e-19	1.3e-15
GO:0001071	MF	Nucleic acid binding transcription factor activity	1199	45956	12	13	1.2e-18	3.54e-15
GO:0001067	MF	Regulatory region nucleic acid binding	818	45956	10	13	8.24e-16	1.63e-12
GO:0045944	BP	Postive regulation of transcription from RNA polymerase II promoter	1004	45956	10	13	6.39e-15	9.45e-12
GO:0006357	BP	Regulation of transcription from RNA polymerase II promoter	1784	45956	11	13	2.13e-14	2.52e-11
GO:0000122	BP	Negative regulation of transcription from RNA polymerase II promoter	740	45956	9	13	4.68e-14	4.62e-11
GO:0090575	CC	RNA polymerase II transcription factor complex	101	45956	6	13	1.64e-13	1.39e-10
GO:0008134	MF	Transcription factor binding	524	45956	8	13	3.32e-13	2.45e-10
GO:0044798	CC	Nuclear transcription factor complex	127	45956	6	13	6.68e-13	4.39e-10
GO:0005667	CC	Transcription factor complex	298	45956	7	13	7.46e-13	4.41e-10
GO:0043565	MF	Sequence specific DNA binding	1037	45956	9	13	9.66e-13	5.2e-10
GO:0010628	BP	Postive regulation of gene expression	1733	45956	10	13	1.46e-12	6.66e-10
GO:0000982	MF	Transcription factor activity RNA RNA polymerase II core promoter proximal region sequence specific binding	328	45956	7	13	1.46e-12	6.66e-10
GO:0009891	BP	Postive regulation of biosynthetic process	1805	45956	10	13	2.19e-12	9.25e-10
	* MF: Molecular Function; BF: Biological Process; CC: Cellular Component.
	Note that, here we showed the enriched gene sets with FDR adjusted p-value < 1e-09

## Sheet: Genes in the enriched gene sets
Activated TF in the comparison of Vm vs. Vp for the Reo virus infected CHO cells	GO:0000981	GO:0001071	GO:0001067	GO:0045944	GO:0006357	GO:0000122	GO:0090575	GO:0008134	GO:0044798	GO:0005667	GO:0043565	GO:0010628	GO:0000982	GO:0009891
	RNA polymerase II transcription factor activity sequence specific DNA binding	Nucleic acid binding transcription factor activity	Regulatory region nucleic acid binding	Postive regulation of transcription from RNA polymerase II promoter	Regulation of transcription from RNA polymerase II promoter	Negative regulation of transcription from RNA polymerase II promoter	RNA polymerase II transcription factor complex	Transcription factor binding	Nuclear transcription factor complex	Transcription factor complex	Sequence specific DNA binding	Postive regulation of gene expression	Transcription factor activity RNA RNA polymerase II core promoter proximal region sequence specific binding	Postive regulation of biosynthetic process
CEBPA	1	1	1	1	1	1	1	1	1	1	1	1	1	1
ASCL1	1	1	1	1	1	1	1	1	1	1	1	1	1	1
PPARG	1	1	1	1	1	1	1	1	1	1	1	1		1
TP53	1	1	1	1	1	1	1	1	1	1	1	1		1
NR1H3	1	1	1	1	1	1	1		1	1	1	1		1
MLXIPL	1	1	1	1	1	1		1		1	1	1	1	1
PPARA	1	1	1	1	1	1		1			1	1	1	1
SREBF1	1	1	1	1	1	1					1	1	1	1
ARNT	1	1	1	1	1		1	1	1	1	1	1		1
GFI1	1	1	1		1	1							1
EBF1	1	1		1	1							1	1	1
RCAN1		1
HTT								1
